# Supplementary material for: Consequences of the loss of catalytic triads in chloroplast CLPPR protease core complexes in vivo
Source: Plant Direct. 2018 Oct 25;2(10):e00086. doi: 10.1002/pld3.86 (PMC6508832; doi:10.1002/pld3.86)
Supplement: Supplementary file 2 [file PLD3-2-e00086-s002.xlsx]

## Sheet: Suppl Table 1
Supplemental Table 1. Primer sets used in P3-P5 study
primer sets for cloning	Function	primer sequence	primer # as indicated in Supplemental Figure 2
primer set 1	gP3_N_cloning	CAC CAA GCA GCT AAA GCA CAT AAG TTT
	gP3_C_cloning	CGG CTC TAT GTC CGT CGT TTC
	gP5_N_cloning	CAC CTA CGA GAA AGC TAA CGC CAC G
	gP5_C_cloning	ACG GGA CGG GTT TGA CAG GAC GTT
primer set 2	P3_strepll_R	CTA CTT CTC GAA TTG AGG ATG AGA CCA TTC AAT GGC GGC ATA ACC ATT CTG TGT CAT GG
	P3_strepll_F	TGG TCT CAT CCT CAA TTC GAG AAG TAG AAC TGT TGT TGC AGC GTT TAC GCC TTT TAT AT
	P5_strepll_F	TTA CTT CTC GAA TTG AGG ATG AGA CCA AGC TGC TGC AAG TGG CTG GAG AGC TTT AAG AG
	P5_strepll_R	TGG TCT CAT CCT CAA TTC GAG AAG TAA TCG CCT AAA GGT AGT GGT TCA GCT TTA GCA CT
primer set 3	P3_StoA_F	CTT AGG GTT AGC TGC AGC TAT GGG TGC GTT TC
	P3_StoA_R	GAA ACG CAC CCA TAG CTG CAG CTA ACC CTA AG
	P5_StoA_F	TGT TGG TCT AGC TGC TGC GTA AAA CTT TCA CC
	P5_StoA_R	GGT GAA AGT TTT ACG CAG CAG CTA GAC CAA CA
primer sets for genotype
primer set 4	P3_wtspecific_F	GTT TGA TGA GAG TCA GAG AGA GTA GAG A	1
	P3_wtspecific_R	CAG ATT CAT CGG GAG AAG GAG GAA G	3
	P5_wtspecific_F	CCC ATC GAC GTC CTT CGA ATG G	10
	P5_wtspecific_R	CAT CAG GCC GGA TGT GCC TCA TAG TAT C	11
primer set 5	P3transgene_specific_F (vector)	CTC GAG GCG CGC CAA GCT ATC	4
	P3transgene_specific_R	GCA CAT CAA CAG TCT TGC TTG ACA C	5
	P5transgene_specific_F (vector)	CTC GAG GCG CGC CAA GCT ATC	4
	P5transgene_specific_R	GAG CCA TTT TCT TGT TAT CAA TTT GGG GAT C	13
primer set 6	P3tDNA_specific_F	GTT TGA TGA GAG TCA GAG AGA GTA GAG A	1
	P3tDNA_specific_R (LBb1.3)	ATT TTG CCG ATT TCG GAA C	2
	P5tDNA_specific_F	CGT CTC CTC AAG GAG TTT GGT CCA TTA G	12
	P5tDNA_specific_R (LBb1.3)	ATT TTG CCG ATT TCG GAA C	2
primer sets for RT-PCR
primer set 7	P3_RT_F1	CTA GTA ACT GGG ATG TAT CTA GCT TCT CCA TTG	6
	P3_RT_R1(strep)	TCA CTT CTC GAA TTG AGG ATG AGA CCA	9
	P3_RT_F2	GCT TAG GGT TAG CTG CAT CTA TGG GTG	7
	P3_RT_R2	CAA TGG CGG CAT AAC CAT TCT GTG TC	8
primer set 8	P5_RT_F	ATG GCT CAT GCT TGC GTC TC	14
	P5_RT_R (strep)	TCA CTT CTC GAA TTG AGG ATG AGA CCA	9
primer set 9	Actin2_F	CAA ACG AGG GCT GGA ACA AGA CT
	Actin2_R	GCA ACT GGG ATG ATA TGG AAA AGA
