# Supplementary material for: Consequences of the loss of catalytic triads in chloroplast CLPPR protease core complexes in vivo
Source: Plant Direct. 2018 Oct 25;2(10):e00086. doi: 10.1002/pld3.86 (PMC6508832; doi:10.1002/pld3.86)
Supplement: Supplementary file 3 [file PLD3-2-e00086-s003.xlsx]

## Sheet: Suppl-Table2A
Supplemental Table 2A. Direct comparison between proteins identified across three affinity experiments with CLPP3-STREPII, CLPP3S164A-STREPII and wt control (no transgenes) using total soluble leaf extracts. Proteins were annotated based on information in the Plant Proteome Data Base (PPDB). The number of matched adjusted MS/MS spectra (adjSPC) and normalized adjSPC (NadjSPC) are listed. Proteins…
best models	group number	groupcontent	STD Annot.	Lab Annot.	CLP system	Endogenous biotin binding complexes	Curated Loc.	plastid	TargetP	MapManBin	# total adjSPC	frequency	AdjSPC exp. 2224 P3-WT-STREPII (missing value = 0.99) (total 9581 adjSPC)	AdjSPC exp. 2225 P3-S164A-STREPII (missing value = 0.99) (total 7525 adjSPC)	AdjSPC exp. 2226 wild-type (missing value = 0.99) (total 6669 adjSPC)	10000* NadjSPC exp. 2224 P3-WT-STREPII (missing value = 0.99)	10000* NadjSPC exp. 2225 P3-S164A-STREPII (missing value = 0.99)	10000* NadjSPC exp. 2226 wild-type (missing value = 0.99)	P3-WT-STREPII/wt control (NadjSPC)	P3-S164A-STREPII/wt control (NadjSPC)	average P3-WT-STREPII & P3-S164A-STREPII/wt control (NadjSPC)
AT1G01080.1			RNA-binding (RRM/RBD/RNP motifs) family protein; FUNCTIONS IN: RNA binding, nucleotide binding, nucleic acid binding; INVOLVED IN: biological_process unknown; LOCATED IN: chloroplast stroma, nucleus, chloroplast, chloroplast envelope; EXPRESSED IN: 23 plant structures; EXPRESSED DURING: 13 growth stages; CONTAINS InterPro DOMAIN/s: RNA recognition motif, RNP-1 (InterPro:IPR000504), Nucleotide-bin…	RNA-binding protein cp33			plastid stroma	x	C	27.4 RNA.RNA binding	8	3	4	1	3	4.17472	1.32883	4.49784	0.92816	0.295438	0.611799
AT1G01090.1			pyruvate dehydrogenase E1 alpha	Plastidial Pyruvate Dehydrogenase E1alpha subunit			envelope-inner-peripheral-stromal-side	x	C	11.1.31 lipid metabolism.FA synthesis and FA elongation.pyruvate DH	48	3	12	19	17	12.5241	25.2478	25.4878	0.491379	0.990585	0.740982
AT1G01900.1			subtilase family protein	subtilase SBT1.1 (target proPSK)					S	29.5.5.4.1* protein.degradation.serine protease.SB.S8	2	2	1	1	0.99	1.04368	1.32883	1.48429	0.703152	0.895266	0.799209
AT1G02560.1			nuclear encoded CLP protease 5	ClpP5 (P-ring)	x		plastid stroma	x	C	29.5.5.8.1* protein.degradation.serine protease.SK.S14	631	3	362	258	11	377.812	342.838	16.4921	22.9087	20.7881	21.8484
AT1G02920.1			Encodes glutathione transferase belonging to the phi class of GSTs. Naming convention according to Wagner et al. (2002).	glutathione S-transferase (GSTF7)			cytosol		_	26.9 misc.glutathione S transferases	8	3	4	2	2	4.17472	2.65766	2.99856	1.39224	0.886313	1.13928
AT1G03090.2			methylcrotonyl-CoA carboxylase alpha chain, mitochondrial / 3-methylcrotonyl-CoA carboxylase 1 (MCCA)	3-methylcrotonyl-CoA carboxylase (MCCA)		x	mitochondria		M	13.2.4.4 amino acid metabolism.degradation.branched-chain group.leucine	300	3	124	107	69	129.416	142.185	103.45	1.251	1.37443	1.31271
AT1G03475.1			Coproporphyrinogen III oxidase	coproporphyrinogen III oxidase			plastid stroma	x	C	19.8 tetrapyrrole synthesis.coproporphyrinogen III oxidase	37	3	9	17	11	9.39311	22.5901	16.4921	0.569553	1.36976	0.969655
AT1G03680.1			encodes a chloroplast thioredoxin similar to prokaryotic thioredoxins.	thioredoxin m1			thylakoid-peripheral-stromal-side	x	C	21.1 redox.thioredoxin	7	3	3	2	2	3.13104	2.65766	2.99856	1.04418	0.886313	0.965247
AT1G04410.1			Lactate/malate dehydrogenase family protein	cytosolic malate dehydrogenase (cytMDH1)			cytosol		_	8.2.9 TCA / org.transformation.other organic acid transformations.cyt MDH	85	3	27	26	32	28.1793	34.5496	47.9769	0.587352	0.720129	0.65374
AT1G04420.1			NAD(P)-linked oxidoreductase superfamily protein	aldo/keto reductase family protein			plastid stroma	x	C	3.5 minor CHO metabolism.others	15	3	3	6	6	3.13104	7.97299	8.99568	0.34806	0.886313	0.617187
AT1G04820.1	36	AT1G50010.1AT1G04820.1	Encodes an alpha tubulin isoform that is expressed in roots, leaves and flowers.	tubulin alpha-2/alpha-4 chain (TUA4)			not plastid		_	31.1 cell.organisation	9.1	3	4.5	0.6	4	4.69656	0.797299	5.99712	0.783135	0.132947	0.458041
AT1G05190.1			Ribosomal protein L6 family	50S ribosomal protein L6			plastid ribosome	x	C	29.2.1.1.1.2.6 protein.synthesis.ribosomal protein.prokaryotic.chloroplast.50S subunit.L6	37	3	14	7	16	14.6115	9.30182	23.9885	0.609105	0.387762	0.498434
AT1G06680.1			photosystem II subunit P-1	PsbP-1 OEC23 Tat lTP (model with cTP)			thylakoid-peripheral-lumenal-side	x	C	1.1.1.2 PS.lightreaction.photosystem II.PSII polypeptide subunits	61	3	17	12	32	17.7425	15.946	47.9769	0.369814	0.332367	0.351091
AT1G07140.1			Encodes a putative Ran-binding protein (siRanBP).	Ran-binding protein 1a (RanBP1a)					_	27.4 RNA.RNA binding	5	3	2	1	2	2.08736	1.32883	2.99856	0.69612	0.443157	0.569638
AT1G07320.1			encodes a plastid ribosomal protein L4	50S ribosomal protein L4			plastid ribosome	x	C	29.2.1.1.1.2.4 protein.synthesis.ribosomal protein.prokaryotic.chloroplast.50S subunit.L4	10	3	3	2	5	3.13104	2.65766	7.4964	0.417672	0.354525	0.386099
AT1G07770.1	17	AT1G07770.1AT3G46040.1AT5G59850.1	Encodes cytoplasmic ribosomal protein S15a.	ribosomal protein 15A (RPS15A)			cytosol		_	29.2.1.2.1.515 protein.synthesis.ribosomal protein.eukaryotic.40S subunit.S15A	5.8	3	2.5	1.3	2	2.6092	1.72748	2.99856	0.87015	0.576104	0.723127
AT1G07890.1			Encodes a cytosolic ascorbate peroxidase APX1. Ascorbate peroxidases are enzymes that scavenge hydrogen peroxide in plant cells. Eight types of APX have been described for Arabidopsis: three cytosolic (APX1, APX2, APX6), two chloroplastic types (stromal sAPX, thylakoid tAPX), and three microsomal (APX3, APX4, APX5) isoforms. At least part of the induction of heat shock proteins during light stres…	L-ascorbate peroxidase 1, cytosolic (APX1)			cytosol		_	21.2.1 redox.ascorbate and glutathione.ascorbate	20	3	3	7	10	3.13104	9.30182	14.9928	0.208836	0.620419	0.414628
AT1G07920.1	11	AT1G07930.1AT5G60390.1AT1G07940.1AT1G07920.1	GTP binding Elongation factor Tu family protein; FUNCTIONS IN: calmodulin binding, translation elongation factor activity; INVOLVED IN: response to cadmium ion; LOCATED IN: mitochondrion, nucleolus, plasma membrane, chloroplast, membrane; EXPRESSED IN: 6 plant structures; EXPRESSED DURING: seedling growth; CONTAINS InterPro DOMAIN/s: Translation elongation factor EFTu/EF1A, C-terminal (InterPro:I…	elongation factor 1-alpha / EF-1-alpha			cytosol		_	29.2.4 protein.synthesis.elongation	43.2	3	22.4	9.7	11.1	23.3784	12.8897	16.642	1.40478	0.774526	1.08965
AT1G07930.1	11	AT1G07930.1AT5G60390.1AT1G07940.1AT1G07920.1	GTP binding Elongation factor Tu family protein; FUNCTIONS IN: calmodulin binding, translation elongation factor activity; INVOLVED IN: translational elongation; LOCATED IN: mitochondrion, vacuole; EXPRESSED IN: cotyledon, male gametophyte, guard cell, juvenile leaf, leaf; EXPRESSED DURING: seedling growth; CONTAINS InterPro DOMAIN/s: Translation elongation factor EFTu/EF1A, C-terminal (InterPro:…	elongation factor 1-alpha (E-Tu)			not plastid		_	29.2.4 protein.synthesis.elongation	43.2	3	22.4	9.7	11.1	23.3784	12.8897	16.642	1.40478	0.774526	1.08965
AT1G07940.1	11	AT1G07930.1AT5G60390.1AT1G07940.1AT1G07920.1	GTP binding Elongation factor Tu family protein; FUNCTIONS IN: calmodulin binding, translation elongation factor activity; INVOLVED IN: translational elongation; LOCATED IN: mitochondrion, plasma membrane; EXPRESSED IN: guard cell, juvenile leaf, leaf; EXPRESSED DURING: seedling growth; CONTAINS InterPro DOMAIN/s: Translation elongation factor EFTu/EF1A, C-terminal (InterPro:IPR004160), Translati…	elongation factor 1-alpha / EF-1-alpha			not plastid		_	29.2.4 protein.synthesis.elongation	43.2	3	22.4	9.7	11.1	23.3784	12.8897	16.642	1.40478	0.774526	1.08965
AT1G08110.1			lactoylglutathione lyase family protein / glyoxalase I family protein; FUNCTIONS IN: calmodulin binding, lactoylglutathione lyase activity; INVOLVED IN: response to cadmium ion, carbohydrate metabolic process; LOCATED IN: chloroplast; EXPRESSED IN: 25 plant structures; EXPRESSED DURING: 14 growth stages; CONTAINS InterPro DOMAIN/s: Glyoxalase I (InterPro:IPR004361), Glyoxalase I, conserved site (…	glyoxalase I, putative (lactoylglutathione lyase) - very abundant			not plastid		_	13.2.3.2 amino acid metabolism.degradation.aspartate family.threonine	8	2	0.99	2	6	1.03324	2.65766	8.99568	0.11486	0.295438	0.205149
AT1G08360.1			Ribosomal protein L1p/L10e family	60S ribosomal protein L10A (RPL10aA)			cytosol		_	29.2.1.1.3.2.510 protein.synthesis.ribosomal protein.prokaryotic.unknown organellar.50S subunit.L10A	4.5	1	0.99	0.99	4.5	1.03324	1.31554	6.74676	0.153146	0.194989	0.174068
AT1G08830.1			Encodes a cytosolic copper/zinc superoxide dismutase CSD1 that can detoxify superoxide radicals. Its expression is affected by miR398-directed mRNA cleavage. Regulated by biotic and abiotic stress. Activation of CSD1 in the cytoplasm involves both a CCS-dependent and -independent pathway.	superoxide dismutase (Cu-Zn) (SODCC)(CSD1) (this is not the chloroplast protein)			not plastid		_	21.6 redox.dismutases and catalases	4	2	0.99	2	2	1.03324	2.65766	2.99856	0.34458	0.886313	0.615446
AT1G09130.1			ATP-dependent caseinolytic (Clp) protease/crotonase family protein; FUNCTIONS IN: serine-type endopeptidase activity; INVOLVED IN: proteolysis; LOCATED IN: in 6 components; EXPRESSED IN: 24 plant structures; EXPRESSED DURING: 15 growth stages; CONTAINS InterPro DOMAIN/s: Peptidase S14, ClpP (InterPro:IPR001907); BEST Arabidopsis thaliana protein match is: CLP protease proteolytic subunit 1 (TAIR:…	ClpR3 (R-ring)	x		plastid stroma	x	C	29.5.5.8.1* protein.degradation.serine protease.SK.S14	135	2	85	50	0.99	88.7127	66.4416	1.48429	59.7679	44.7633	52.2656
AT1G09340.1			chloroplast RNA binding	HIP1.3 (cytosol - heteroglycan-interaction) or Rap38/CSP41B (plastid-RNA binding)			plastid stroma; cytosol	x	_	27 RNA	103	3	34	37	32	35.4851	49.1668	47.9769	0.739628	1.0248	0.882214
AT1G09490.1			similar to Eucalyptus gunnii alcohol dehydrogenase of unknown physiological function (GI:1143445), Vigna unguiculata (gi:1854445), NOT a cinnamyl-alcohol dehydrogenase; Location of EST gb:H37170, gb:H77227 and gb:AA605565	cinnamyl-alcohol dehydrogenase family / CAD family					S	26.11 misc.alcohol dehydrogenases	50	3	25	14	11	26.092	18.6036	16.4921	1.58209	1.12803	1.35506
AT1G09620.1			ATP binding;leucine-tRNA ligases;aminoacyl-tRNA ligases;nucleotide binding;ATP binding;aminoacyl-tRNA ligases	Leu-tRNA synthetase			cytosol		_	29.1.4 protein.aa activation.leucine-tRNA ligase	3	1	3	0.99	0.99	3.13104	1.31554	1.48429	2.10946	0.886313	1.49788
AT1G09640.1			Translation elongation factor EF1B, gamma chain	elongation factor 1B-gamma, eEF-1B gamma			cytosol		_	29.2.4 protein.synthesis.elongation	5.4	1	5.4	0.99	0.99	5.63587	1.31554	1.48429	3.79702	0.886313	2.34167
AT1G09780.1			Phosphoglycerate mutase, 2,3-bisphosphoglycerate-independent	Phosphoglycerate mutase			cytosol		_	4.11 glycolysis.phosphoglycerate mutase	26.8	2	8.8	18	0.99	9.18438	23.919	1.48429	6.18774	16.1148	11.1513
AT1G10630.1	5	AT3G62290.1AT1G23490.1AT5G14670.1AT1G10630.1AT1G70490.1AT2G47170.1	ADP-ribosylation factor A1F	ADP-ribosylation factor			not plastid		M	29.3.4.99 protein.targeting.secretory pathway.unspecified	1.8	2	1.3	0.99	0.5	1.35678	1.31554	0.74964	1.80991	1.7549	1.78241
AT1G10760.1		AT1G10760.1AT4G24450.1	Pyruvate phosphate dikinase, PEP/pyruvate binding domain	WaterDikinase (Sex1; R1 protein)			plastid stroma	x	C	2.2.2.3 major CHO metabolism.degradation.starch.glucan water dikinase	7	3	3	1	3	3.13104	1.32883	4.49784	0.69612	0.295438	0.495779
AT1G11580.1			methylesterase PCR A	ATPMEPCRA; pectinesterase					S	10.8.1 cell wall.pectin*esterases.PME	2	2	1	1	0.99	1.04368	1.32883	1.48429	0.703152	0.895266	0.799209
AT1G11750.1			CLP protease proteolytic subunit 6	ClpP6 (P-ring)	x		plastid stroma	x	C	29.5.5.8.1* protein.degradation.serine protease.SK.S14	282	3	150	127	5	156.552	168.762	7.4964	20.8836	22.5124	21.698
AT1G11840.1			Encodes a glyoxalase I homolog ATGLX1.	glyoxalase I-2, putative (lactoylglutathione lyase)			peroxisome		_	13.2.3.2 amino acid metabolism.degradation.aspartate family.threonine	36.5	3	13	13.7	9.8	13.5678	18.205	14.6929	0.923425	1.23903	1.08123
AT1G11860.1			Glycine cleavage T-protein family; FUNCTIONS IN: aminomethyltransferase activity; INVOLVED IN: response to cadmium ion; LOCATED IN: in 6 components; EXPRESSED IN: 26 plant structures; EXPRESSED DURING: 15 growth stages; CONTAINS InterPro DOMAIN/s: Glycine cleavage system T protein (InterPro:IPR006223), Glycine cleavage T-protein, N-terminal (InterPro:IPR006222), Glycine cleavage T-protein, C-term…	Glycine cleavage T-protein			not plastid		M	13.2.5.2 amino acid metabolism.degradation.serine-glycine-cysteine group.glycine	69	3	23	24	22	24.0046	31.892	32.9842	0.727762	0.966887	0.847325
AT1G11910.1			aspartic proteinase A1	aspartic protease			vacuole		S	29.5.4.1.1* protein.degradation.aspartate protease.AA.A1	10	3	4	3	3	4.17472	3.98649	4.49784	0.92816	0.886313	0.907237
AT1G12410.1			CLP protease proteolytic subunit 2	ClpR2 (R-ring)	x		plastid stroma	x	C	29.5.5.8.1* protein.degradation.serine protease.SK.S14	155	3	99	54	2	103.324	71.7569	2.99856	34.458	23.9305	29.1942
AT1G12900.1			glyceraldehyde 3-phosphate dehydrogenase A subunit 2	glyceraldehyde-3-phosphate dehydrogenase A-2 (GAPA-2)			plastid stroma	x	C	1.3.4 PS.calvin cycle.GAP	85.5	3	25.4	24.9	35.2	26.5094	33.0879	52.7746	0.502314	0.626966	0.56464
AT1G13440.1	38	AT1G13440.1AT3G04120.1	glyceraldehyde-3-phosphate dehydrogenase C2	glyceraldehyde-3-phosphate dehydrogenase C-2 (GAPC-2)			nucleus		_	4.9 glycolysis.glyceraldehyde 3-phosphate dehydrogenase	80.5	3	55.5	14	11	57.9242	18.6036	16.4921	3.51224	1.12803	2.32014
AT1G14410.1			Encodes a homolog of the potato p24 protein. Binds single strand telomeric repeats. Negatively regulates telomerase activity and telomere length.	DNA-binding protein (pTAC1) Why1 - DNA binding/transcription factor -p24 like			plastid stroma	x	C	27.3.67 RNA.regulation of transcription.putative transcription regulator	3	2	0.99	1	2	1.03324	1.32883	2.99856	0.34458	0.443157	0.393868
AT1G14610.1			valyl-tRNA synthetase / valine--tRNA ligase (VALRS)	Val-tRNA synthetase (ValRS1) - TWN2 (TWIN 2) - also cytosol			mitochondria		M	29.1.9 protein.aa activation.valine-tRNA ligase	6	3	3	1	2	3.13104	1.32883	2.99856	1.04418	0.443157	0.743669
AT1G14810.1			semialdehyde dehydrogenase family protein	aspartate-semialdehyde dehydrogenase			plastid stroma	x	C	13.1.3.6.1.2 amino acid metabolism.synthesis.aspartate family.misc.homoserine.aspartate semialdehyde dehydrogenase	6	3	2	1	3	2.08736	1.32883	4.49784	0.46408	0.295438	0.379759
AT1G15140.1			FAD/NAD(P)-binding oxidoreductase	FERREDOXIN-NADP+ OXIDOREDUCTASE -LIKE (FNRL)			plastid stroma	x	C	26.7 misc.oxidases - copper, flavone etc.	14	3	1	6	7	1.04368	7.97299	10.495	0.0994458	0.759697	0.429571
AT1G15930.1			Ribosomal protein L7Ae/L30e/S12e/Gadd45 family protein; FUNCTIONS IN: structural constituent of ribosome; INVOLVED IN: response to cadmium ion, response to salt stress, translation; LOCATED IN: cytosolic small ribosomal subunit, cytosolic ribosome; EXPRESSED IN: 23 plant structures; EXPRESSED DURING: 13 growth stages; CONTAINS InterPro DOMAIN/s: Ribosomal protein S12e (InterPro:IPR000530), Riboso…	40S ribosomal protein S12 (RPS12A)			cytosol		_	29.2.1.2.1.12 protein.synthesis.ribosomal protein.eukaryotic.40S subunit.S12	4	1	4	0.99	0.99	4.17472	1.31554	1.48429	2.81261	0.886313	1.84946
AT1G16080.1			unknown protein; LOCATED IN: apoplast, chloroplast stroma, chloroplast, chloroplast envelope; EXPRESSED IN: 23 plant structures; EXPRESSED DURING: 14 growth stages; Has 81 Blast hits to 81 proteins in 28 species: Archae - 0; Bacteria - 2; Metazoa - 0	unknown protein			stroma	x	C	35.2 not assigned.unknown	24	3	4	6	14	4.17472	7.97299	20.9899	0.198892	0.379849	0.28937
AT1G16470.1	54	AT1G79210.1AT1G16470.1	Encodes 20S proteasome subunit PAB1 (PAB1).	20S proteasome alpha subunit B (PAB1)			cytosol		_	29.5.11.20.1* protein.degradation.ubiquitin.proteasome.20S	7	3	2	2.5	2.5	2.08736	3.32208	3.7482	0.556896	0.886313	0.721605
AT1G16880.1			uridylyltransferase-related	ACR11 - uridylyltransferase-related			thylakoid-peripheral-stromal-side; plastid stroma	x	C	3.8.3 minor CHO metabolism.galactose.galactose-1-phosphate uridyl transferases	16	2	6	0.99	10	6.26207	1.31554	14.9928	0.417672	0.087745	0.252709
AT1G17100.1			SOUL heme-binding family protein	SOUL heme-binding protein (HBP1)			cytosol		S	35.1 not assigned.no ontology	11	2	2	0.99	9	2.08736	1.31554	13.4935	0.154693	0.0974944	0.126094
AT1G18080.1			Transducin/WD40 repeat-like superfamily protein	ATARCA (Homolog of the Tobacco ArcA); nucleotide binding WD-40, RACK1A			not plastid		_	27.3.99 RNA.regulation of transcription.unclassified	111.1	3	48.2	32.1	30.8	50.3053	42.6555	46.1778	1.08938	0.923722	1.00655
AT1G18540.1			Ribosomal protein L6 family protein	60S ribosomal protein L6 (RPL6A)			cytosol		_	29.2.1.2.2.6 protein.synthesis.ribosomal protein.eukaryotic.60S subunit.L6	7.5	1	7.5	0.99	0.99	7.82759	1.31554	1.48429	5.27364	0.886313	3.07998
AT1G19570.1		AT1G19570.1AT1G19550.1	Encodes a member of the dehydroascorbate reductase gene family. Critical for a mutualistic symbiosis between the host Arabidopsis and the root colonizing fungus Piriformospora indica.	dehydroascorbate reductase-1 (DHAR1) - monomeric-cytosol & peroxisome			peroxisome; cytosol		_	21.2.1 redox.ascorbate and glutathione.ascorbate	54	3	12	16	26	12.5241	21.2613	38.9813	0.321286	0.545423	0.433355
AT1G20010.1			tubulin beta-5 chain	tubulin beta-5 chain (TUB5)			not plastid		_	31.1 cell.organisation	7.8	2	5.1	0.99	2.7	5.32276	1.31554	4.04805	1.31489	0.324981	0.819938
AT1G20020.1			ferredoxin-NADP(+)-oxidoreductase 2	FNR-2 (interaction with Cytf, maybe also AT5G66190)			thylakoid-peripheral-stromal-side	x	C	1.1.7 PS.lightreaction.ferredoxin reductase	34	3	15	10	9	15.6552	13.2883	13.4935	1.1602	0.984792	1.0725
AT1G20160.1			Subtilisin-like serine endopeptidase family protein	subtilase SBT5.2 - CO2 response secreted protease (CRSP) (target proIDA, MYB30, proEPF2)			extracellular		S	29.5.5.4.1* protein.degradation.serine protease.SB.S8	5	3	1	2	2	1.04368	2.65766	2.99856	0.34806	0.886313	0.617187
AT1G20200.1		AT1G20200.1AT1G75990.1	PAM domain (PCI/PINT associated module) protein	26S proteasome regulatory subunit S3 (RPN3a)			cytosol		_	29.5.11.20.2* protein.degradation.ubiquitin.proteasome.26S	3	2	2	1	0.99	2.08736	1.32883	1.48429	1.4063	0.895266	1.15078
AT1G20220.1			Alba DNA/RNA-binding protein; FUNCTIONS IN: nucleic acid binding; INVOLVED IN: biological_process unknown; LOCATED IN: plant-type cell wall; EXPRESSED IN: 25 plant structures; EXPRESSED DURING: 15 growth stages; CONTAINS InterPro DOMAIN/s: Alba, DNA/RNA-binding protein (InterPro:IPR002775); BEST Arabidopsis thaliana protein match is: Alba DNA/RNA-binding protein (TAIR:AT1G76010.1); Has 46942 Blas…	Alba DNA/RNA-binding protein					_	27.3.67 RNA.regulation of transcription.putative transcription regulator	4	1	4	0.99	0.99	4.17472	1.31554	1.48429	2.81261	0.886313	1.84946
AT1G20260.1	104	AT1G76030.1AT1G20260.1	ATPase, V1 complex, subunit B protein	vacuolar H+-ATPase subunit B			vacuole		_	34.1.1 transport.p- and v-ATPases.H+-transporting two-sector ATPase	4	3	1	1.3	1.7	1.04368	1.72748	2.54878	0.409483	0.677769	0.543626
AT1G20340.1			Cupredoxin superfamily protein	plastocyanin-1 (PC-1)			thylakoid-peripheral-lumenal-side	x	C	1.1.5.1 PS.lightreaction.other electron carrier (ox/red).plastocyanin	12	3	3	5	4	3.13104	6.64416	5.99712	0.52209	1.10789	0.814991
AT1G20620.1			Catalase, catalyzes the breakdown of hydrogen peroxide (H2O2) into water and oxygen.	catalase 3 (CAT3)			peroxisome		_	21.6 redox.dismutases and catalases	137.5	3	38.2	54.4	44.9	39.8685	72.2884	67.3177	0.592245	1.07384	0.833043
AT1G21680.1			DPP6 N-terminal domain-like protein	unknown protein Dipeptidyl peptidase IV (DPP IV) N-terminal region with PD40 domains					S	35.1 not assigned.no ontology	9	2	4	5	0.99	4.17472	6.64416	1.48429	2.81261	4.47633	3.64447
AT1G22300.1			Encodes a 14-3-3 protein. This protein is reported to interact with the BZR1 transcription factor involved in brassinosteroid signaling and may affect the nucleocytoplasmic shuttling of BZR1	14-3-3 protein GF14 epsilon (grf10)			not plastid		_	30.7 signalling.14-3-3 proteins	24.2	3	3.2	5.2	15.8	3.33977	6.90992	23.6886	0.140986	0.291698	0.216342
AT1G22530.1			PATELLIN 2	SEC14 cytosolic factor family protein / phosphoglyceride transfer family protein			not plastid		_	34.99 transport.misc	3	1	0.99	0.99	3	1.03324	1.31554	4.49784	0.22972	0.292483	0.261102
AT1G22780.1	29	AT1G34030.1AT4G09800.1AT1G22780.1	S18 ribosomal protein involved in the binding of f-Met tRNA during initiation of mRNA translation. Expression restricted to meristems. Mutant phenotype-pointed first leaves,reduced fresh weight, growth retardation.	40S ribosomal protein S18 (RPS18A)			cytosol		_	29.2.1.2.1.18 protein.synthesis.ribosomal protein.eukaryotic.40S subunit.S18	6	3	3.7	1.3	1	3.86161	1.72748	1.49928	2.57565	1.15221	1.86393
AT1G23190.1			Encodes a cytosolic phosphoglucomutase (PGM). Two Arabidopsis PGM proteins (AT1G70730/PGM2 and AT1G23190/PGM3) have high sequence similarities and redundant functions. Mature plants possessing a single cPGM allele had a major reduction in cPGM activity. Whereas pgm2 and pgm3 single mutants are undistinguishable from the wild type, loss of both PGM2 and PGM3 severely impairs male and female gameto…	phosphoglucomutase-3 (PGM-3)			cytosol		_	4.2 glycolysis.PGM	12	3	4.4	4.3	3.3	4.59219	5.71397	4.94762	0.92816	1.15489	1.04153
AT1G23310.1		AT1G70580.1AT1G23310.1	Identified by cloning the gene that corresponded to a purified protein having glyoxylate aminotransferase activity. Localized to the peroxisome and thought to be involved in photorespiration/ metabolic salvage pathway.	alanine 2-oxoglutarate amino transferase 1 (GGT1; GGAT1; AOAT1)			peroxisome		_	1.2.3 PS.photorespiration.aminotransferases peroxisomal	79	3	23	27	29	24.0046	35.8784	43.4791	0.552095	0.825188	0.688642
AT1G23490.1	5	AT3G62290.1AT1G23490.1AT5G14670.1AT1G10630.1AT1G70490.1AT2G47170.1	Gene encoding ADP-ribosylation factor and similar to other ARFs and ARF-like proteins. A member of ARF GTPase family. Arabidopsis has 21 known members, known to be essential for vesicle coating and uncoating and functions in GTP-binding. The gene is shown to play a role in cell division, cell expansion and cellulose production using antisense construct.	ADP-ribosylation factor (ATARFA1A)			not plastid		M	29.3.4.99 protein.targeting.secretory pathway.unspecified	1.8	2	1.3	0.99	0.5	1.35678	1.31554	0.74964	1.80991	1.7549	1.78241
AT1G23740.1			Oxidoreductase, zinc-binding dehydrogenase family protein	NADPH dependent ketone reductase (AOR)			plastid stroma	x	C	26.7 misc.oxidases - copper, flavone etc.	34	3	9	9	16	9.39311	11.9595	23.9885	0.391568	0.498551	0.445059
AT1G24360.1			NAD(P)-binding Rossmann-fold superfamily protein	Plastidial Ketoacyl-ACP Reductase			plastid stroma	x	C	11.1.4 lipid metabolism.FA synthesis and FA elongation.ACP oxoacyl reductase	10	2	0.99	2	8	1.03324	2.65766	11.9942	0.0861449	0.221578	0.153862
AT1G24510.1		AT1G67760.1AT1G24510.1	TCP-1/cpn60 chaperonin family protein	TCP-1-epsilon, putative / chaperonin					_	29.4 protein.postranslational modification	4	1	4	0.99	0.99	4.17472	1.31554	1.48429	2.81261	0.886313	1.84946
AT1G26630.1		AT1G13950.1AT1G69410.1AT1G26630.1	Eukaryotic translation initiation factor 5A-1 (eIF-5A 1) protein	eukaryotic translation initiation factor 5A, putative / eIF-5A (FBR12)			not plastid		_	29.2.3 protein.synthesis.initiation	6	2	4	2	0.99	4.17472	2.65766	1.48429	2.81261	1.79053	2.30157
AT1G27450.1			adenine phosphoribosyl transferase 1	Adenine phosphoribosyltransferase-1 (APT1)			cytosol		C	23.3.1.1 nucleotide metabolism.salvage.phosphoribosyltransferases.aprt	4	2	0.99	2	2	1.03324	2.65766	2.99856	0.34458	0.886313	0.615446
AT1G29250.1			Alba DNA/RNA-binding protein; FUNCTIONS IN: nucleic acid binding; INVOLVED IN: biological_process unknown; LOCATED IN: plasma membrane, nucleus; EXPRESSED IN: 23 plant structures; EXPRESSED DURING: 14 growth stages; CONTAINS InterPro DOMAIN/s: Alba, DNA/RNA-binding protein (InterPro:IPR002775), Uncharacterised conserved protein UCP030333, DNA/RNA-binding Alba-related (InterPro:IPR014560); BEST Ar…	nucleic acid binding			not plastid		_	35.2 not assigned.unknown	8.6	2	5.6	0.99	3	5.8446	1.31554	4.49784	1.29942	0.292483	0.795954
AT1G29660.1			GDSL-like Lipase/Acylhydrolase superfamily protein	GDSL-motif lipase/hydrolase family protein			not plastid		S	26.28 misc.GDSL-motif lipase	3	1	0.99	3	0.99	1.03324	3.98649	1.48429	0.69612	2.6858	1.69096
AT1G29670.1			GDSL-like Lipase/Acylhydrolase superfamily protein	GDSL-motif lipase/hydrolase family protein			not plastid		S	26.28 misc.GDSL-motif lipase	25	3	9	7	9	9.39311	9.30182	13.4935	0.69612	0.689355	0.692738
AT1G29880.1			glycyl-tRNA synthetase / glycine--tRNA ligase	Gly-tRNA synthetase (GlyRS-1). Also cytosol			mitochondria		M	29.1.14 protein.aa activation.glycine-tRNA ligase	4	2	3	0.99	1	3.13104	1.31554	1.49928	2.08836	0.87745	1.48291
AT1G29900.1			carbamoyl phosphate synthetase B	carbamoylphosphate synthetase			plastid stroma	x	C	23.1.1.1 nucleotide metabolism.synthesis.pyrimidine.carbamoyl phosphate synthetase	6	1	6	0.99	0.99	6.26207	1.31554	1.48429	4.21891	0.886313	2.55261
AT1G30120.1	94	AT2G34590.1AT1G30120.1	pyruvate dehydrogenase E1 beta	Plastidial Pyruvate Dehydrogenase E1 -beta subunit			plastid	x	C	11.1.31 lipid metabolism.FA synthesis and FA elongation.pyruvate DH	13.5	3	3.5	7	3	3.65288	9.30182	4.49784	0.81214	2.06806	1.4401
AT1G30230.1			Encodes a guanine nucleotide exchange factor that plays an important role in translation elongation. It is localized in the plasma membrane and cytosol. Mutants display ectopic lignin deposition as well as cell expansion defects	elongation factor 1-beta / EF-1-beta			not plastid		_	29.2.4 protein.synthesis.elongation	9	3	5	2	2	5.2184	2.65766	2.99856	1.7403	0.886313	1.31331
AT1G30690.1			Sec14p-like phosphatidylinositol transfer family protein; FUNCTIONS IN: transporter activity; INVOLVED IN: transport; LOCATED IN: cytosol, nucleus, plasma membrane; EXPRESSED IN: 23 plant structures; EXPRESSED DURING: 14 growth stages; CONTAINS InterPro DOMAIN/s: Cellular retinaldehyde-binding/triple function, C-terminal (InterPro:IPR001251), Cellular retinaldehyde-binding/triple function, N-term…	SEC14 cytosolic factor family protein / phosphoglyceride transfer family protein			plasma membrane		_	34.99 transport.misc	3	2	2	1	0.99	2.08736	1.32883	1.48429	1.4063	0.895266	1.15078
AT1G32060.1			phosphoribulokinase	phosphoribulokinase-2 (PRK-2)			plastid stroma	x	C	1.3.12 PS.calvin cycle.PRK	78	3	27	31	20	28.1793	41.1938	29.9856	0.939762	1.37379	1.15677
AT1G32470.1			Single hybrid motif superfamily protein	glycine cleavage system H protein			mitochondria		C	1.2.4.4 PS.photorespiration.glycine cleavage.H protein	11.9	3	5.5	3	3.4	5.74023	3.98649	5.09755	1.12608	0.782041	0.954059
AT1G32990.1			plastid ribosomal protein l11	50S ribosomal protein L11			plastid ribosome	x	C	29.2.1.1.1.2.11 protein.synthesis.ribosomal protein.prokaryotic.chloroplast.50S subunit.L11	25	3	7	5	13	7.30575	6.64416	19.4906	0.374834	0.34089	0.357862
AT1G33120.1	105	AT1G33140.1AT1G33120.1	Ribosomal protein L6 family; FUNCTIONS IN: structural constituent of ribosome, rRNA binding; INVOLVED IN: translation; LOCATED IN: in 7 components; EXPRESSED IN: fruit, cultured cell, leaf; CONTAINS InterPro DOMAIN/s: Ribosomal protein L6 (InterPro:IPR000702), Ribosomal protein L6, alpha-beta domain (InterPro:IPR020040), Ribosomal protein L6, conserved site-2 (InterPro:IPR002359); BEST Arabidopsi…	60S ribosomal protein L9 (RPL90B)			cytosol		_	29.2.1.2.2.9 protein.synthesis.ribosomal protein.eukaryotic.60S subunit.L9	14.5	3	4.5	3	7	4.69656	3.98649	10.495	0.447506	0.379849	0.413677
AT1G33140.1	105	AT1G33140.1AT1G33120.1	Ribosomal protein L6 family	60S ribosomal protein L9 (RPL90A/C)			cytosol		_	29.2.1.2.2.9 protein.synthesis.ribosomal protein.eukaryotic.60S subunit.L9	14.5	3	4.5	3	7	4.69656	3.98649	10.495	0.447506	0.379849	0.413677
AT1G33590.1			Leucine-rich repeat (LRR) family protein	disease resistance protein-related / LRR protein-related			not plastid		S	20.1.7 stress.biotic.PR-proteins	11	3	2	7	2	2.08736	9.30182	2.99856	0.69612	3.1021	1.89911
AT1G33780.1			Protein of unknown function (DUF179)	DUF179 domain protein			plastid stroma	x	C	35.2 not assigned.unknown	2	2	1	0.99	1	1.04368	1.31554	1.49928	0.69612	0.87745	0.786785
AT1G34030.1	29	AT1G34030.1AT4G09800.1AT1G22780.1	Ribosomal protein S13/S18 family; FUNCTIONS IN: structural constituent of ribosome, protein binding; INVOLVED IN: translation; LOCATED IN: in 6 components; EXPRESSED IN: 23 plant structures; EXPRESSED DURING: 13 growth stages; CONTAINS InterPro DOMAIN/s: Ribosomal protein S13-like, H2TH (InterPro:IPR010979), Ribosomal protein S13, conserved site (InterPro:IPR018269), Ribosomal protein S13 (InterP…	40S ribosomal protein S18 (RPS18B)			cytosol		_	29.2.1.2.1.18 protein.synthesis.ribosomal protein.eukaryotic.40S subunit.S18	6	3	3.7	1.3	1	3.86161	1.72748	1.49928	2.57565	1.15221	1.86393
AT1G35160.1			GF14 protein phi chain	14-3-3 protein GF14 phi (grf4) - cytosol& nucleus			nucleus; cytosol		_	30.7 signalling.14-3-3 proteins	19.2	3	5	7.7	6.5	5.2184	10.232	9.74532	0.535477	1.04994	0.792709
AT1G35680.1			Ribosomal protein L21	50S ribosomal protein L21			plastid ribosome	x	C	29.2.1.1.1.2.21 protein.synthesis.ribosomal protein.prokaryotic.chloroplast.50S subunit.L21	15	3	5	2	8	5.2184	2.65766	11.9942	0.435075	0.221578	0.328327
AT1G35720.1			annexin 1	Annexin - AnnAt1, involved in Golgi-mediated secretion			cytosol		_	31.1 cell.organisation	13	1	0.99	0.99	13	1.03324	1.31554	19.4906	0.0530122	0.0674962	0.0602542
AT1G36160.1			Encodes acetyl-CoA carboxylase. Mutant displays uncoordinated cell divisions which are enhanced by cytokinins. Mutant also has aberrant organization of the apical region in the embryo and abnormal root and shoot development and is deficient in freezing tolerance after cold acclimation. Essential for very long chain fatty acid elongation.	acetyl-CoA carboxylase - ACC1		x	cytosol		_	11.1.1 lipid metabolism.FA synthesis and FA elongation.Acetyl CoA Carboxylation	1778	3	745	669	364	777.541	888.988	545.738	1.42475	1.62897	1.52686
AT1G36390.1			Co-chaperone GrpE family protein; FUNCTIONS IN: copper ion binding; INVOLVED IN: protein folding, protein import into mitochondrial matrix; LOCATED IN: chloroplast, chloroplast stroma; EXPRESSED IN: 22 plant structures; EXPRESSED DURING: 13 growth stages; CONTAINS InterPro DOMAIN/s: GrpE nucleotide exchange factor (InterPro:IPR000740), GrpE nucleotide exchange factor, coiled-coil (InterPro:IPR013…	GrpE-2			plastid stroma	x	C	29.6 protein.folding	4	1	0.99	0.99	4	1.03324	1.31554	5.99712	0.17229	0.219363	0.195826
AT1G42970.1			glyceraldehyde-3-phosphate dehydrogenase B subunit	glyceraldehyde-3-phosphate dehydrogenase B (GAPB)			plastid stroma	x	C	1.3.4 PS.calvin cycle.GAP	187.8	3	83.5	51.4	52.9	87.1472	68.3019	79.3119	1.09879	0.861181	0.979986
AT1G43170.1			Encodes a cytoplasmic ribosomal protein.	60S ribosomal protein L3 (RPL3A)			cytosol		_	29.2.1.2.2.3 protein.synthesis.ribosomal protein.eukaryotic.60S subunit.L3	16	1	16	0.99	0.99	16.6989	1.31554	1.48429	11.2504	0.886313	6.06837
AT1G43670.1			Inositol monophosphatase family protein	D-fructose-1,6-bisphosphate 1-phosphohydrolase (FBPase)			not plastid		_	2.1.1.3 major CHO metabolism.synthesis.sucrose.FBPase	22	3	5	6	11	5.2184	7.97299	16.4921	0.316418	0.483444	0.399931
AT1G45000.1	79	AT1G45000.1AT5G43010.1	AAA-type ATPase family protein; FUNCTIONS IN: hydrolase activity, nucleoside-triphosphatase activity, ATPase activity, nucleotide binding, ATP binding; INVOLVED IN: protein catabolic process; LOCATED IN: proteasome complex, nucleolus, cell wall, plasma membrane, membrane; EXPRESSED IN: 22 plant structures; EXPRESSED DURING: 14 growth stages; CONTAINS InterPro DOMAIN/s: ATPase, AAA+ type, core (In…	26S proteasome regulatory complex subunit (RPT4b)			cytosol		_	29.5.11.20.2* protein.degradation.ubiquitin.proteasome.26S	3.3	1	3.3	0.99	0.99	3.44414	1.31554	1.48429	2.3204	0.886313	1.60336
AT1G47128.1			Granulin repeat cysteine protease family protein	papain-like cysteine protease (RD21A) / thiol protease			vacuole		S	29.5.3.1.1* protein.degradation.cysteine protease.CA.C1	34	3	13	9	12	13.5678	11.9595	17.9914	0.75413	0.664735	0.709433
AT1G47250.1		AT5G42790.1AT1G47250.1	20S proteasome alpha subunit F2	20S proteasome alpha subunit F2 (PAF2) (PRC2B) (PRS1			cytosol		_	29.5.11.20.1* protein.degradation.ubiquitin.proteasome.20S	4	2	0.99	2	2	1.03324	2.65766	2.99856	0.34458	0.886313	0.615446
AT1G48030.1			Encodes a mitochondrial lipoamide dehydrogenase whose expression is induced by light.	E3-1 dihydrolipoamide dehydrogenase 1 (mtlpd1)			mitochondria		M	8.1.1.3 TCA / org.transformation.TCA.pyruvate DH.E3	44	3	7	17	20	7.30575	22.5901	29.9856	0.243642	0.753366	0.498504
AT1G48350.1			Ribosomal L18p/L5e family protein	50S ribosomal protein L18			plastid ribosome	x	C	29.2.1.1.1.2.18 protein.synthesis.ribosomal protein.prokaryotic.chloroplast.50S subunit.L18	4	2	0.99	2	2	1.03324	2.65766	2.99856	0.34458	0.886313	0.615446
AT1G48630.1			receptor for activated C kinase 1B	guanine nucleotide-binding family protein / activated protein kinase C receptor, putative (RACK)					_	30.5 signalling.G-proteins	7.5	2	5.9	0.99	1.6	6.15771	1.31554	2.39885	2.56694	0.548406	1.55767
AT1G48830.1			Ribosomal protein S7e family protein; FUNCTIONS IN: structural constituent of ribosome; INVOLVED IN: translation; LOCATED IN: cytosolic small ribosomal subunit, cytosolic ribosome, cell wall, plasma membrane, chloroplast; EXPRESSED IN: 23 plant structures; EXPRESSED DURING: 13 growth stages; CONTAINS InterPro DOMAIN/s: Ribosomal protein S7e (InterPro:IPR000554); BEST Arabidopsis thaliana protein …	40S ribosomal protein S7 (RPS7A)			cytosol		_	29.2.1.2.1.7 protein.synthesis.ribosomal protein.eukaryotic.40S subunit.S7	4	2	2	0.99	2	2.08736	1.31554	2.99856	0.69612	0.438725	0.567423
AT1G49240.1	73	AT3G18780.2AT1G49240.1	Member of a subclass of actins composed of ACT2 and ACT8. Its mRNA is strongly expressed in strongly expressed in leaves, roots, stems, flowers, pollen, and siliques. However, protein expression, assayed by a ACT8:GUS fusion reporter, is very low in pollen.	actin 8 (ACT8)			not plastid		_	31.1 cell.organisation	13.4	3	8.9	1.5	3	9.28874	1.99325	4.49784	2.06516	0.443157	1.25416
AT1G49970.1			CLP protease proteolytic subunit 1	ClpR1 (R-ring)	x		plastid stroma	x	C	29.5.5.8.1* protein.degradation.serine protease.SK.S14	142	2	93	49	0.99	97.0621	65.1127	1.48429	65.3931	43.868	54.6306
AT1G50010.1	36	AT1G50010.1AT1G04820.1	tubulin alpha-2 chain	unknown protein			plastid	x	_	35.2 not assigned.unknown	9.1	3	4.5	0.6	4	4.69656	0.797299	5.99712	0.783135	0.132947	0.458041
AT1G50480.1			10-formyltetrahydrofolate synthetase	10-formyltetrahydrofolate synthetase (THFS)			not plastid		_	25.2 C1-metabolism.formate-tetrahydrofolate ligase	11	2	7	4	0.99	7.30575	5.31533	1.48429	4.92206	3.58106	4.25156
AT1G52000.1			Mannose-binding lectin superfamily protein; FUNCTIONS IN: molecular_function unknown; INVOLVED IN: response to salt stress; LOCATED IN: cellular_component unknown; EXPRESSED IN: 22 plant structures; EXPRESSED DURING: 14 growth stages; CONTAINS InterPro DOMAIN/s: Mannose-binding lectin (InterPro:IPR001229); BEST Arabidopsis thaliana protein match is: myrosinase-binding protein 1 (TAIR:AT1G52040.1)…	jacalin lectin family/myrosinase-binding protein			not plastid		_	26.16 misc.myrosinases-lectin-jacalin	52	3	15	28	9	15.6552	37.2073	13.4935	1.1602	2.75742	1.95881
AT1G52400.1			encodes a member of glycosyl hydrolase family 1, located in inducible ER bodies which were formed after wounding, required in inducible ER body formation	6-phospho-beta-galactosidase (BGLU18)			ER		S	26.3 misc.gluco-, galacto- and mannosidases	4	2	2	0.99	2	2.08736	1.31554	2.99856	0.69612	0.438725	0.567423
AT1G53240.1		AT3G15020.1AT1G53240.1	Lactate/malate dehydrogenase family protein	mitochondrial malate dehydrogenase [NAD] mMDH1			mitochondria		M	8.1.9 TCA / org.transformation.TCA.malate DH	75.5	3	34.6	24.1	16.8	36.1113	32.0248	25.1879	1.43368	1.27144	1.35256
AT1G53310.1		AT3G14940.1AT1G53310.1	Encodes one of four Arabidopsis phosphoenolpyruvate carboxylase proteins.	phosphoenolpyruvate (PEP) carboxylase (PPC1)					_	4.14 glycolysis.PEPCase	21.5	2	16.4	5.1	0.99	17.1163	6.77704	1.48429	11.5317	4.56586	8.04877
AT1G53580.1			glyoxalase II 3	hydroxyacylglutathione hydrolase, putative / glyoxalase II					M	13.2.3.2 amino acid metabolism.degradation.aspartate family.threonine	5	2	0.99	1	4	1.03324	1.32883	5.99712	0.17229	0.221578	0.196934
AT1G53750.1			regulatory particle triple-A 1A	26S proteasome AAA-ATPase subunit (RPT1a)			cytosol		_	29.5.11.20.2* protein.degradation.ubiquitin.proteasome.26S	5	1	5	0.99	0.99	5.2184	1.31554	1.48429	3.51576	0.886313	2.20104
AT1G54270.1	24	AT1G72730.1AT3G13920.1AT1G54270.1	member of eIF4A - eukaryotic initiation factor 4A	initiation factor 4A-2 (eIF-4A-2), DEAD box RNA helicase (RH19)			not plastid		_	29.2.3 protein.synthesis.initiation; 27.5* RNA.DEAD BOX helicase	2	2	0.7	1.3	0.99	0.730575	1.72748	1.48429	0.492206	1.16385	0.828026
AT1G55210.1			Disease resistance-responsive (dirigent-like protein) family protein; FUNCTIONS IN: molecular_function unknown; INVOLVED IN: lignan biosynthetic process, defense response; LOCATED IN: endomembrane system; EXPRESSED IN: 22 plant structures; EXPRESSED DURING: 13 growth stages; CONTAINS InterPro DOMAIN/s: Plant disease resistance response protein (InterPro:IPR004265); BEST Arabidopsis thaliana prote…	disease resistance response					S	20.1.7 stress.biotic.PR-proteins	3	2	0.99	2	1	1.03324	2.65766	1.49928	0.689159	1.77263	1.23089
AT1G55490.1			encodes the beta subunit of the chloroplast chaperonin 60, a homologue of bacterial GroEL. Mutants in this gene develops lesions on its leaves, expresses systemic acquired resistance (SAR) and develops accelerated cell death to heat shock stress. The protein has molecular chaperone activity for suppressing protein aggregation in vitro.	Cpn60-beta-2			plastid stroma	x	C	29.6 protein.folding	145	3	68.9	50.1	26	71.9095	66.5744	38.9813	1.84472	1.70786	1.77629
AT1G56070.1			Ribosomal protein S5/Elongation factor G/III/V family protein	elongation factor 2, EF-2			not plastid		_	29.2.4 protein.synthesis.elongation	160	3	100	40	20	104.368	53.1533	29.9856	3.4806	1.77263	2.62661
AT1G56190.1			Phosphoglycerate kinase family protein	phosphoglycerate kinase-1 (PGK-2)			plastid stroma	x	C	1.3.3 PS.calvin cycle.phosphoglycerate kinase	40.8	3	7.8	16	17	8.1407	21.2613	25.4878	0.319396	0.834177	0.576787
AT1G56410.1	6	AT5G02500.1AT1G56410.1AT3G12580.1AT5G02490.1	heat shock protein 70 (Hsp 70) family protein	HSP70t-1 (not plastid)			not plastid		_	29.6 protein.folding	1.6	2	1.2	0.4	0.99	1.25241	0.531533	1.48429	0.843782	0.358106	0.600944
AT1G56450.1			20S proteasome beta subunit G1	20S proteasome beta subunit G1); peptidase (PBG1)			cytosol		_	29.5.11.20.1* protein.degradation.ubiquitin.proteasome.20S	13	3	2	5	6	2.08736	6.64416	8.99568	0.23204	0.738594	0.485317
AT1G57720.1			Translation elongation factor EF1B, gamma chain; FUNCTIONS IN: copper ion binding, translation elongation factor activity; INVOLVED IN: response to cadmium ion, response to zinc ion; LOCATED IN: cell wall, plasma membrane, vacuole, membrane; EXPRESSED IN: 6 plant structures; EXPRESSED DURING: seedling growth, seed development stages; CONTAINS InterPro DOMAIN/s: Thioredoxin fold (InterPro:IPR01233…	elongation factor 1B-gamma, eEF-1B gamma			not plastid		_	29.2.4 protein.synthesis.elongation	10.6	2	9.6	1	0.99	10.0193	1.32883	1.48429	6.75026	0.895266	3.82276
AT1G58370.1			glycosyl hydrolase family 10 protein / carbohydrate-binding domain-containing protein	glycosyl hydrolase family 10 protein / carbohydrate-binding domain-containing protein					_	10.6.2 cell wall.degradation.mannan-xylose-arabinose-fucose	14	2	11	3	0.99	11.4805	3.98649	1.48429	7.73467	2.6858	5.21023
AT1G62750.1			Translation elongation factor EFG/EF2 protein	elongation factor Tu-G (EF-G) (sco1)			plastid stroma	x	C	29.2.4 protein.synthesis.elongation	56	3	21	25	10	21.9173	33.2208	14.9928	1.46185	2.21578	1.83882
AT1G63000.1			nucleotide-rhamnose synthase/epimerase-reductase	NAD dependent epimerase/dehydratase family; RmlD substrate binding domain			not plastid		_	10.1.11 cell wall.precursor synthesis.UER	4	1	4	0.99	0.99	4.17472	1.31554	1.48429	2.81261	0.886313	1.84946
AT1G63770.3			Peptidase M1 family protein	glycyl metallo-aminopeptidase (M1) (MPA1)			plastid stroma	x	C	29.5.7.2.1* protein.degradation.metalloprotease.MA(E).M1	32	3	20	10	2	20.8736	13.2883	2.99856	6.9612	4.43157	5.69638
AT1G63940.2			monodehydroascorbate reductase 6	monodehydroascorbate reductase (MDHAR) (dual mito & chloro)			plastid stroma; mitochondria	x	C	21.2.1 redox.ascorbate and glutathione.ascorbate	21	3	12	6	3	12.5241	7.97299	4.49784	2.78448	1.77263	2.27855
AT1G63970.1			isoprenoid F	2C-methyl-D-erythritol 2,4-cyclodiphosphate synthase (MDS)			plastid stroma	x	C	16.1.1.5 secondary metabolism.isoprenoids.non-mevalonate pathway.MCS	5	2	0.99	2	3	1.03324	2.65766	4.49784	0.22972	0.590875	0.410298
AT1G65930.1			cytosolic NADP+-dependent isocitrate dehydrogenase	NADP+ isocitrate dehydrogenase (ICDH)			cytosol		_	8.1.4 TCA / org.transformation.TCA.IDH	59	3	26	21	12	27.1357	27.9055	17.9914	1.50826	1.55105	1.52965
AT1G65960.2			glutamate decarboxylase (GAD2)	glutamate decarboxylase 1 (GAD 1)			not plastid		_	13.1.1.1.1 amino acid metabolism.synthesis.central amino acid metabolism.GABA.Glutamate decarboxylase	12	3	5	3	4	5.2184	3.98649	5.99712	0.87015	0.664735	0.767443
AT1G66130.1			NAD(P)-binding Rossmann-fold superfamily protein; FUNCTIONS IN: oxidoreductase activity, binding, catalytic activity; INVOLVED IN: metabolic process; EXPRESSED IN: 20 plant structures; EXPRESSED DURING: 13 growth stages; CONTAINS InterPro DOMAIN/s: Oxidoreductase, N-terminal (InterPro:IPR000683), NAD(P)-binding domain (InterPro:IPR016040); BEST Arabidopsis thaliana protein match is: Oxidoreductas…	NAD(P)-binding Rossmann-fold oxido-reductase					M	35.1 not assigned.no ontology	3	1	0.99	0.99	3	1.03324	1.31554	4.49784	0.22972	0.292483	0.261102
AT1G66200.1			encodes a cytosolic glutamate synthetase, this enzyme has low affinity with substrate ammonium	ATGSR2 (Arabidopsis thaliana glutamine synthase clone R2); glutamate-ammonia ligase			not plastid		_	12.2.2 N-metabolism.ammonia metabolism.glutamine synthase	12.2	3	2.1	6	4.1	2.19173	7.97299	6.14705	0.356549	1.29704	0.826797
AT1G66430.1			pfkB-like carbohydrate kinase family protein	FRUCTOKINASE 3 (FRK3) (phosphofructokinase B (pfkB) family)			plastid stroma	x	C	2.2.1.1 major CHO metabolism.degradation.sucrose.fructokinase	4	1	4	0.99	0.99	4.17472	1.31554	1.48429	2.81261	0.886313	1.84946
AT1G66670.1			CLP protease proteolytic subunit 3	ClpP3 (P-ring)	x		plastid stroma	x	C	29.5.5.8.1* protein.degradation.serine protease.SK.S14	211	3	137	72	2	142.984	95.6759	2.99856	47.6842	31.9073	39.7958
AT1G66970.1			SHV3-like 2	glycerophosphoryl diester phosphodiesterase family protein,			plasma membrane		S	11.9.3.3 lipid metabolism.lipid degradation.lysophospholipases.glycerophosphodiester phosphodiesterase	34.3	3	9	10.5	14.8	9.39311	13.9527	22.1893	0.423316	0.628803	0.52606
AT1G67090.1			Encodes a member of the Rubisco small subunit (RBCS) multigene family: RBCS1A (At1g67090), RBCS1B (At5g38430), RBCS2B (At5g38420), and RBCS3B (At5g38410). Functions to yield sufficient Rubisco content for leaf photosynthetic capacity.	Rubisco small subunit-4 (RBCS-4)			plastid stroma	x	C	1.3.2 PS.calvin cycle.rubisco small subunit	103	3	34.4	28.7	39.9	35.9026	38.1375	59.8213	0.600164	0.637524	0.618844
AT1G67280.1			Glyoxalase/Bleomycin resistance protein/Dioxygenase superfamily protein	glyoxalase I -1, putative (lactoylglutathione lyase)			thylakoid-peripheral-stromal-side; plastid stroma	x	C	13.2.3.2 amino acid metabolism.degradation.aspartate family.threonine	8.6	3	3	2.3	3.3	3.13104	3.05631	4.94762	0.632837	0.617733	0.625285
AT1G68010.1			hydroxypyruvate reductase	hydroxypyruvate reductase 1 (HPR1)			peroxisome		_	1.2.6 PS.photorespiration.hydroxypyruvate reductase	73	3	24	23	26	25.0483	30.5631	38.9813	0.642573	0.784046	0.713309
AT1G68560.1			alpha-xylosidase 1	alpha-xylosidase (XYL1)			cell wall		S	26.3 misc.gluco-, galacto- and mannosidases	15	3	5	8	2	5.2184	10.6307	2.99856	1.7403	3.54525	2.64278
AT1G69740.1			Encodes a putative 5-aminolevulinate dehydratase involved in chlorophyll biosynthesis.	porphobilinogen synthase-1 (delta-aminolevulinic acid dehydratase-1) (ALAD-1)			plastid stroma	x	C	19.4 tetrapyrrole synthesis.ALA dehydratase	20	3	7	6	7	7.30575	7.97299	10.495	0.69612	0.759697	0.727909
AT1G70490.1	5	AT3G62290.1AT1G23490.1AT5G14670.1AT1G10630.1AT1G70490.1AT2G47170.1	A member of ARF GTPase family. A thaliana has 21 members of this family, known to be essential for vesicle coating and uncoating and functions in GTP-binding. Gene encoding ADP-ribosylation factor and similar to other ARFs and ARF-like proteins. The gene is shown to play a role in cell division, cell expansion and cellulose production using antisense construct.	ADP-ribosylation factor (ATARFA1D)			not plastid		M	29.3.4.99 protein.targeting.secretory pathway.unspecified	1.8	2	1.3	0.99	0.5	1.35678	1.31554	0.74964	1.80991	1.7549	1.78241
AT1G70730.1			Encodes a cytosolic phosphoglucomutase (PGM). Two Arabidopsis PGM proteins (AT1G70730/PGM2 and AT1G23190/PGM3) have high sequence similarities and redundant functions. Mature plants possessing a single cPGM allele had a major reduction in cPGM activity. Whereas pgm2 and pgm3 single mutants are undistinguishable from the wild type, loss of both PGM2 and PGM3 severely impairs male and female gameto…	phosphoglucomutase (PGM)			not plastid		_	4.2 glycolysis.PGM	17	3	6.6	8.7	1.7	6.88828	11.5608	2.54878	2.70258	4.53584	3.61921
AT1G72150.1			PATELLIN 1	PATELLIN 1 cell plate frafficking (PATL1)			not plastid		_	34.99 transport.misc	16	3	13	2	1	13.5678	2.65766	1.49928	9.04956	1.77263	5.4111
AT1G72370.1		AT1G72370.1AT3G04770.1	acidic protein associated to 40S ribosomal subunit of ribosomes. Involved in polysome formation during active protein synthesis. Expressed in actively growing tissue.	40S ribosomal protein SA (RPSaA)			cytosol		_	29.2.1.2.1.31 protein.synthesis.ribosomal protein.eukaryotic.40S subunit.SA	110	3	50	31	29	52.184	41.1938	43.4791	1.20021	0.947438	1.07382
AT1G72610.1			germin-like protein (GLP1)	germin-like protein (GER1)			extracellular		S	20.2.99 stress.abiotic.unspecified	5	2	0.99	1	4	1.03324	1.32883	5.99712	0.17229	0.221578	0.196934
AT1G72730.1	24	AT1G72730.1AT3G13920.1AT1G54270.1	DEA(D/H)-box RNA helicase family protein	initiation factor 4A (eIF-4A), DEAD box RNA helicase (RH23)			not plastid		_	29.2.3 protein.synthesis.initiation; 27.5* RNA.DEAD BOX helicase	5.5	2	4.2	1.3	0.99	4.38345	1.72748	1.48429	2.95324	1.16385	2.05854
AT1G74050.1	89	AT1G74060.1AT1G74050.1	Ribosomal protein L6 family protein	60S ribosomal protein L6 (RPL6C)			cytosol		_	29.2.1.2.2.6 protein.synthesis.ribosomal protein.eukaryotic.60S subunit.L6	2.8	2	1.3	0.99	1.5	1.35678	1.31554	2.24892	0.603304	0.584967	0.594135
AT1G74060.1	89	AT1G74060.1AT1G74050.1	Ribosomal protein L6 family protein	60S ribosomal protein L6 (RPL6B)			cytosol		_	29.2.1.2.2.6 protein.synthesis.ribosomal protein.eukaryotic.60S subunit.L6	2.8	2	1.3	0.99	1.5	1.35678	1.31554	2.24892	0.603304	0.584967	0.594135
AT1G74260.1			purine biosynthesis 4	formyl-glycinamidine ribonucleotide synthase (FGAMS) (PUR4) (dual targeted)			plastid stroma; mitochondria	x	C	23.1.2.4 nucleotide metabolism.synthesis.purine.FGAR amidotransferase	13	3	5	5	3	5.2184	6.64416	4.49784	1.1602	1.47719	1.31869
AT1G74850.1			plastid transcriptionally active 2	pentatricopeptide (PPR) repeat (pTAC2)			plastid nucleoid	x	C	27.6* RNA.pentatricopeptide (PPR) repeat-containing protein	3	1	3	0.99	0.99	3.13104	1.31554	1.48429	2.10946	0.886313	1.49788
AT1G74970.1			ribosomal protein S9	30S ribosomal protein S9			plastid ribosome	x	C	29.2.1.1.1.1.9 protein.synthesis.ribosomal protein.prokaryotic.chloroplast.30S subunit.S9	7	3	2	3	2	2.08736	3.98649	2.99856	0.69612	1.32947	1.0128
AT1G75040.1			Thaumatin-like protein involved in response to pathogens. mRNA level of the PR-5 gene (At1g75040)is significantly changed after cutting the inflorescence stem indicating the existence of a network of signal transducing pathways as other stress-regulated genes (At5g01410, At3g17800, At1g29930)do not response to the treatment.	PR5 (PATHOGENESIS-RELATED GENE 5)					S	20.1 stress.biotic	7	2	0.99	1	6	1.03324	1.32883	8.99568	0.11486	0.147719	0.131289
AT1G75270.1			dehydroascorbate reductase 2	dehydroascorbate reductase (DHAR2) - monomeric-cytosol			cytosol		_	21.2.1 redox.ascorbate and glutathione.ascorbate	3	1	0.99	0.99	3	1.03324	1.31554	4.49784	0.22972	0.292483	0.261102
AT1G75330.1			ornithine carbamoyltransferase	ornithine carbamoyltransferase			plastid stroma	x	C	13.1.2.3.21 amino acid metabolism.synthesis.glutamate family.arginine.ornithine carbamoyltransferase	4	2	1	3	0.99	1.04368	3.98649	1.48429	0.703152	2.6858	1.69447
AT1G75350.1			embryo defective 2184 (emb2184); FUNCTIONS IN: structural constituent of ribosome; INVOLVED IN: translation, ribosome biogenesis, embryo development ending in seed dormancy; LOCATED IN: ribosome, chloroplast, chloroplast stroma, chloroplast envelope; EXPRESSED IN: 23 plant structures; EXPRESSED DURING: 14 growth stages; CONTAINS InterPro DOMAIN/s: Ribosomal protein L31 (InterPro:IPR002150); Has 1…	50S ribosomal protein L31			plastid ribosome	x	C	29.2.1.1.1.2.31 protein.synthesis.ribosomal protein.prokaryotic.chloroplast.50S subunit.L31	3	2	2	0.99	1	2.08736	1.31554	1.49928	1.39224	0.87745	1.13485
AT1G75380.1			Encodes a nucleases AtBBD1 involved in ABA-mediated callose deposition.	wound-responsive protein-related					C	20.2.4 stress.abiotic.touch/wounding	6	2	5	0.99	1	5.2184	1.31554	1.49928	3.4806	0.87745	2.17903
AT1G75460.1			ATP-dependent protease La (LON) domain protein	LON-domain protein 3 (LON-like3)			plastid	x	C	29.5.5.7* protein.degradation.serine protease SJ.S16	13	3	6	3	4	6.26207	3.98649	5.99712	1.04418	0.664735	0.854458
AT1G76030.1	104	AT1G76030.1AT1G20260.1	ATPase, V1 complex, subunit B protein	V-ATPase subunit B (VATB)			vacuole		_	34.1.1 transport.p- and v-ATPases.H+-transporting two-sector ATPase	4	3	1	1.3	1.7	1.04368	1.72748	2.54878	0.409483	0.677769	0.543626
AT1G76080.1			chloroplastic drought-induced stress protein of 32 kD	thioredoxin (CDSP32)			plastid stroma	x	C	21.1 redox.thioredoxin	3	2	1	2	0.99	1.04368	2.65766	1.48429	0.703152	1.79053	1.24684
AT1G76100.1			One of two Arabidopsis plastocyanin genes. Expressed at 1/10th level of PETE2. Does not respond to increased copper levels and is thought to be the isoform that participates in electron transport under copper-limiting conditions. Mutation of this gene does not have obvious effect on photosynthesis.	PC-2			thylakoid-peripheral-lumenal-side	x	C	1.1.5.1 PS.lightreaction.other electron carrier (ox/red).plastocyanin	2	2	0.99	1	1	1.03324	1.32883	1.49928	0.689159	0.886313	0.787736
AT1G76680.1			12-oxophytodienoate reductase 1	OPR1 (12-oxophytodienoate reductase 1); 12-oxophytodienoate reductase					_	17.7.1.5 hormone metabolism.jasmonate.synthesis-degradation.12-Oxo-PDA-reductase	5	2	0.99	2	3	1.03324	2.65766	4.49784	0.22972	0.590875	0.410298
AT1G78300.1			general regulatory factor 2	14-3-3 protein GF14 omega (grf2) - cytosol & nucleus			nucleus; cytosol		_	30.7 signalling.14-3-3 proteins	3.3	1	0.99	0.99	3.3	1.03324	1.31554	4.94762	0.208836	0.265894	0.237365
AT1G78370.1			glutathione S-transferase TAU 20	glutathione transferase (Tau class) - ATGSTU20			not plastid		M	26.9 misc.glutathione S transferases	38	3	9	18	11	9.39311	23.919	16.4921	0.569553	1.45033	1.00994
AT1G78380.1			glutathione S-transferase TAU 19	glutathione transferase 8 (AtGSTU19)			cytosol		_	26.9 misc.glutathione S transferases	46	3	7	11	28	7.30575	14.6171	41.9798	0.17403	0.348194	0.261112
AT1G78630.1			Ribosomal protein L13 family protein	50S ribosomal protein L13			plastid ribosome	x	C	29.2.1.1.1.2.13 protein.synthesis.ribosomal protein.prokaryotic.chloroplast.50S subunit.L13	9	3	3	2	4	3.13104	2.65766	5.99712	0.52209	0.443157	0.482623
AT1G78900.1			Encodes catalytic subunit A of the vacuolar ATP synthase. Mutants are devoid of vacuolar ATPase activity as subunit A is encoded only by this gene and show strong defects in male gametophyte development and in Golgi stack morphology.	ATPase 70 kDa			vacuole		_	34.1 transport.p- and v-ATPases	42	3	18	13	11	18.7862	17.2748	16.4921	1.13911	1.04746	1.09328
AT1G79210.1	54	AT1G79210.1AT1G16470.1	N-terminal nucleophile aminohydrolases (Ntn hydrolases) superfamily protein; FUNCTIONS IN: endopeptidase activity, threonine-type endopeptidase activity; INVOLVED IN: defense response to bacterium, ubiquitin-dependent protein catabolic process; LOCATED IN: proteasome core complex, proteasome complex; EXPRESSED IN: 24 plant structures; EXPRESSED DURING: 13 growth stages; CONTAINS InterPro DOMAIN/s…	20S proteasome alpha subunit B			cytosol		_	29.5.11.20.1* protein.degradation.ubiquitin.proteasome.20S	7	3	2	2.5	2.5	2.08736	3.32208	3.7482	0.556896	0.886313	0.721605
AT1G79550.1			Encodes cytosolic phosphoglycerate kinase (PGK).	phosphoglycerate kinase			not plastid		_	4.1 glycolysis.phosphoglycerate kinase	40.4	3	15.1	16.1	9.2	15.7596	21.3942	13.7934	1.14255	1.55105	1.3468
AT1G79790.1			Haloacid dehalogenase-like hydrolase (HAD) superfamily protein	FMN-hydrolase - FHy/PyrP1			plastid stroma	x	C	18.3 Co-factor and vitamine metabolism.riboflavin	13	3	2	4	7	2.08736	5.31533	10.495	0.198892	0.506465	0.352678
AT1G79850.1			ribosomal protein S17	30S ribosomal protein S17			plastid ribosome	x	C	29.2.1.1.1.1.17 protein.synthesis.ribosomal protein.prokaryotic.chloroplast.30S subunit.S17	9	2	0.99	3	6	1.03324	3.98649	8.99568	0.11486	0.443157	0.279008
AT1G79930.1			heat shock protein 91	Heat shock hsp70 protein			not plastid		_	20.2.1 stress.abiotic.heat	8	1	8	0.99	0.99	8.34943	1.31554	1.48429	5.62521	0.886313	3.25576
AT1G80380.2			P-loop containing nucleoside triphosphate hydrolases superfamily protein	glycerate-kinase (GK) - Model .2 is better than model .1			plastid stroma	x	C	1.2.7 PS.photorespiration.glycerate kinase	9	2	4	0.99	5	4.17472	1.31554	7.4964	0.556896	0.17549	0.366193
AT1G80410.1			tetratricopeptide repeat (TPR)-containing protein	N-terminal acetyltransferase (NAA15) auxiliary subunit NATA complex			cytosol		_	29.12.1* protein.acetylation.acetyltransferase	7	2	5	2	0.99	5.2184	2.65766	1.48429	3.51576	1.79053	2.65315
AT1G80600.1			HOPW1-1-interacting 1	acetylornithine transaminase/AOTA/ACOAT)			plastid stroma	x	C	13.1.2.3.4 amino acid metabolism.synthesis.glutamate family.arginine.acetylornithine aminotransferase	9	3	2	4	3	2.08736	5.31533	4.49784	0.46408	1.18175	0.822916
AT2G01210.1			Leucine-rich repeat protein kinase family protein	leucine-rich repeat transmembrane protein kinase, putative			plasma membrane		S	30.2.3 signalling.receptor kinases.leucine rich repeat III; 29.4.1 protein.postranslational modification.kinase	60	3	25	17	18	26.092	22.5901	26.987	0.966834	0.837074	0.901954
AT2G01250.1			Ribosomal protein L30/L7 family protein	60S ribosomal protein L7 (RPL7B)			cytosol		_	29.2.1.2.2.7 protein.synthesis.ribosomal protein.eukaryotic.60S subunit.L7	12.1	3	6.3	2	3.8	6.57518	2.65766	5.69726	1.15409	0.466481	0.810287
AT2G02100.1			low-molecular-weight cysteine-rich 69	plant defensin-fusion protein, putative (PDF2.2)			not plastid		S	20.1 stress.biotic	15	3	4	5	6	4.17472	6.64416	8.99568	0.46408	0.738594	0.601337
AT2G04030.1			Chaperone protein htpG family protein	cpHSP90 (Hsp90-5)			plastid stroma	x	C	29.6 protein.folding	30.7	3	20.7	5	5	21.6042	6.64416	7.4964	2.88194	0.886313	1.88413
AT2G04700.1			ferredoxin thioredoxin reductase catalytic beta chain family protein	ferredoxin-thioredoxin reductase subunit A (catalytic)			plastid stroma	x	C	21.1 redox.thioredoxin	5	3	2	2	1	2.08736	2.65766	1.49928	1.39224	1.77263	1.58243
AT2G04842.1			threonyl-tRNA synthetase, putative / threonine--tRNA ligase, putative	Thr-tRNA synthetase (ThrRS-2) (dual targeted - cTP/mTP)			plastid stroma; mitochondria	x	C	29.1.3 protein.aa activation.threonine-tRNA ligase	4	1	4	0.99	0.99	4.17472	1.31554	1.48429	2.81261	0.886313	1.84946
AT2G05710.1			aconitase 3	Aconitase 3 (ACO3)- likely dually targeted cytosol & mitochondria			mitochondria; cytosol		C	8.2.3 TCA / org.transformation.other organic acid transformations.aconitase	18.8	2	16.4	2.4	0.99	17.1163	3.1892	1.48429	11.5317	2.14864	6.84016
AT2G05840.1			20S proteasome subunit PAA2	20S proteasome alpha subunit A2 (PAA2)			cytosol		_	29.5.11.20.1* protein.degradation.ubiquitin.proteasome.20S	4	1	0.99	0.99	4	1.03324	1.31554	5.99712	0.17229	0.219363	0.195826
AT2G05920.1			Subtilase family protein	subtilase SBT1.8					S	29.5.5.4.1* protein.degradation.serine protease.SB.S8	38	3	19	16	3	19.8299	21.2613	4.49784	4.40876	4.727	4.56788
AT2G05990.1			Encodes enoyl-ACP reductase a component of the fatty acid synthase complex. A reduced function mutation in this gene, mod1, was found in a screen for premature cell death mutants. Mutant plants have reduced lipid level and pleiotropic morphological defects, including chlorotic and abnormally shaped leaves.	Enoyl-ACP reductase (MOD1 - (MOSAIC DEATH 1);			plastid stroma	x	C	11.1.6 lipid metabolism.FA synthesis and FA elongation.enoyl ACP reductase	14	3	6	4	4	6.26207	5.31533	5.99712	1.04418	0.886313	0.965247
AT2G06050.1			Encodes a 12-oxophytodienoate reductase that is required for jasmonate biosynthesis. Mutants are male sterile and defective in pollen dehiscence. Shows activity towards 2,4,6-trinitrotoluene.	12-oxophytodienoate reductase (OPR3) / delayed dehiscence1 (DDE1)			peroxisome		C	17.7.1.5 hormone metabolism.jasmonate.synthesis-degradation.12-Oxo-PDA-reductase	4	2	0.99	2	2	1.03324	2.65766	2.99856	0.34458	0.886313	0.615446
AT2G06850.1			xyloglucan endotransglucosylase/hydrolase 4	xyloglucan:xyloglucosyl transferase / xyloglucan endotransglycosylase / (EXT) (EXGT-A1)			cytoskeleton		S	10.7 cell wall.modification	77	3	27	27	23	28.1793	35.8784	34.4834	0.817185	1.04045	0.92882
AT2G13360.1			Encodes a peroxisomal photorespiratory enzyme that catalyzes transamination reactions with multiple substrates. It is involved in photorespiration.	alanine-glyoxylate aminotransferase (AGT1)			peroxisome		_	1.2.3 PS.photorespiration.aminotransferases peroxisomal	65	3	18	21	26	18.7862	27.9055	38.9813	0.481929	0.715868	0.598899
AT2G13440.1			glucose-inhibited division family A protein	glucose-inhibited division family A protein					C	30.1.1 signalling.in sugar and nutrient physiology	8	2	6	2	0.99	6.26207	2.65766	1.48429	4.21891	1.79053	3.00472
AT2G15620.1			nitrite reductase 1	nitrite reductase (ferredoxin)			plastid stroma	x	C	12.1.2 N-metabolism.nitrate metabolism.nitrite reductase	39	3	12	19	8	12.5241	25.2478	11.9942	1.04418	2.10499	1.57459
AT2G16600.1			rotamase CYP 3	peptidyl-prolyl cis-trans isomerase, cytosolic / cyclophilin / rotamase (ROC3; Cyp3)			not plastid		_	29.6 protein.folding	20	3	3	7	10	3.13104	9.30182	14.9928	0.208836	0.620419	0.414628
AT2G17360.1	20	AT2G17360.1AT5G58420.1AT5G07090.1	Ribosomal protein S4 (RPS4A) family protein; FUNCTIONS IN: structural constituent of ribosome; INVOLVED IN: translation; LOCATED IN: cytosolic small ribosomal subunit, plasma membrane, chloroplast; EXPRESSED IN: 26 plant structures; EXPRESSED DURING: 15 growth stages; CONTAINS InterPro DOMAIN/s: Ribosomal protein S4e, central (InterPro:IPR013845), Ribosomal protein S4e, N-terminal, conserved site…	40S ribosomal protein S4 (RPS4A)			cytosol		M	29.2.1.2.1.4 protein.synthesis.ribosomal protein.eukaryotic.40S subunit.S4	12.4	2	10.7	0.99	1.7	11.1674	1.31554	2.54878	4.38146	0.516147	2.44881
AT2G17870.1			cold shock domain protein 3	cold-shock DNA-binding family protein					_	20.2.2 stress.abiotic.cold	3	2	0.99	2	1	1.03324	2.65766	1.49928	0.689159	1.77263	1.23089
AT2G18020.1			embryo defective 2296 (EMB2296); FUNCTIONS IN: structural constituent of ribosome, protein binding; INVOLVED IN: translation, embryo development ending in seed dormancy; LOCATED IN: in 7 components; EXPRESSED IN: male gametophyte, guard cell, cultured cell; EXPRESSED DURING: L mature pollen stage, M germinated pollen stage; CONTAINS InterPro DOMAIN/s: Nucleic acid-binding, OB-fold (InterPro:IPR01…	60S ribosomal protein L8 (RPL8A) - EMB2296			cytosol		M	29.2.1.2.2.8 Protein.synthesis.ribosomal protein.eukaryotic.60S subunit.L8	14	3	9	2	3	9.39311	2.65766	4.49784	2.08836	0.590875	1.33962
AT2G19730.1			Ribosomal L28e protein family; FUNCTIONS IN: structural constituent of ribosome; INVOLVED IN: translation, ribosome biogenesis; LOCATED IN: in 6 components; EXPRESSED IN: 23 plant structures; EXPRESSED DURING: 14 growth stages; CONTAINS InterPro DOMAIN/s: Ribosomal protein L28e (InterPro:IPR002672); BEST Arabidopsis thaliana protein match is: Ribosomal L28e protein family (TAIR:AT4G29410.2); Has …	60S ribosomal protein L28 (RPL28A)			cytosol		_	29.2.1.2.2.28 protein.synthesis.ribosomal protein.eukaryotic.60S subunit.L28	15	3	4	6	5	4.17472	7.97299	7.4964	0.556896	1.06358	0.810236
AT2G20420.1			ATP citrate lyase (ACL) family protein	succinyl-CoA ligase beta subunit			mitochondria		M	8.1.6 TCA / org.transformation.TCA.succinyl-CoA ligase	21	3	9	7	5	9.39311	9.30182	7.4964	1.25302	1.24084	1.24693
AT2G20450.1			Ribosomal protein L14	60S ribosomal protein L14 (RPL14A)			cytosol		_	29.2.1.2.2.14 protein.synthesis.ribosomal protein.eukaryotic.60S subunit.L14	3	1	3	0.99	0.99	3.13104	1.31554	1.48429	2.10946	0.886313	1.49788
AT2G20580.1			26S proteasome regulatory subunit S2 1A	26S proteasome regulatory subunit (RPN1a)			cytosol		_	29.5.11.20.2* protein.degradation.ubiquitin.proteasome.26S	20	2	17	3	0.99	17.7425	3.98649	1.48429	11.9536	2.6858	7.31969
AT2G20890.1			photosystem II reaction center PSB29 protein	TF1 - thylakoid formation1			thylakoid-peripheral-stromal-side; envelope-inner-peripheral-stromal-side	x	C	29.3.3 protein.targeting.chloroplast	14	3	3	3	8	3.13104	3.98649	11.9942	0.261045	0.332367	0.296706
AT2G21170.1			triosephosphate isomerase	triosephosphate isomerase-1 (TPI-1)			plastid stroma	x	C	1.3.5 PS.calvin cycle.TPI	87.7	3	23.1	23.2	41.4	24.109	30.8289	62.0702	0.388415	0.496678	0.442546
AT2G21250.1		AT2G21250.1AT2G21260.1	NAD(P)-linked oxidoreductase superfamily protein	mannose 6-phosphate reductase (NADPH-dependent), putative			not plastid		_	3.5 minor CHO metabolism.others	7	2	0.99	2	5	1.03324	2.65766	7.4964	0.137832	0.354525	0.246179
AT2G21330.1			fructose-bisphosphate aldolase 1	fructose-bisphosphate aldolase-1 (SFBA-1)			plastid stroma	x	C	1.3.6 PS.calvin cycle.aldolase	113.3	3	28.6	39.1	45.6	29.8492	51.9573	68.3671	0.436602	0.759975	0.598288
AT2G21530.1			SMAD/FHA domain-containing protein	unknown protein, forkhead domain			thylakoid-peripheral-stromal-side; plastid stroma	x	C	35.1 not assigned.no ontology	3	2	2	1	0.99	2.08736	1.32883	1.48429	1.4063	0.895266	1.15078
AT2G21660.1			Encodes a small glycine-rich RNA binding protein that is part of a negative-feedback loop through which AtGRP7 regulates the circadian oscillations of its own transcript. Gene expression is induced by cold. GRP7 appears to promote stomatal opening and reduce tolerance under salt and dehydration stress conditions, but, promotes stomatal closing and thereby increases stress tolerance under conditio…	glycine-rich RNA-binding protein (GRP7) (dual cytosol & nucleus)			nucleus; cytosol		_	27.4 RNA.RNA binding	17.9	3	7	9.5	1.4	7.30575	12.6239	2.09899	3.4806	6.01427	4.74743
AT2G23600.1			Encodes a protein shown to have carboxylesterase activity, methyl salicylate esterase activity, methyl jasmonate esterase activity, and methyl IAA esterase activity in vitro. MES2 appears to be involved in MeSA hydrolysis in planta. This protein does not act on MeGA4, or MEGA9 in vitro.	ACL (ACETONE-CYANOHYDRIN LYASE); hydrolase			not plastid		_	26.57* misc.alpha/beta-Hydrolase family	5	1	0.99	0.99	5	1.03324	1.31554	7.4964	0.137832	0.17549	0.156661
AT2G24200.1			Cytosol aminopeptidase family protein; FUNCTIONS IN: manganese ion binding, metalloexopeptidase activity, aminopeptidase activity; INVOLVED IN: response to cadmium ion, proteolysis; LOCATED IN: vacuole; EXPRESSED IN: 25 plant structures; EXPRESSED DURING: 14 growth stages; CONTAINS InterPro DOMAIN/s: Peptidase M17, leucyl aminopeptidase, C-terminal (InterPro:IPR000819), Peptidase M17, leucyl amin…	leucyl aminopeptidase (LAP1)			not plastid		_	29.5.7.5.1* protein.degradation.metalloprotease.MF.M17	28	3	5	14	9	5.2184	18.6036	13.4935	0.386734	1.37871	0.882721
AT2G24270.1			Encodes a protein with non-phosphorylating NADP-dependent glyceraldehyde-3-phosphate dehydrogenase activity. The activity of the enzyme was determined from leaf extracts; the enzyme has not been purified to confirm activity.	NON-phosphorylating NADP glyceraldehyde 3-phosphate dehydrogenase (NP-GAPDH)			cytosol		_	2 major CHO metabolism	27	3	5	13	9	5.2184	17.2748	13.4935	0.386734	1.28023	0.833482
AT2G25080.1			Encodes glutathione peroxidase.	glutathione peroxidase 1 (GPX1)			plastid stroma	x	C	21.2.2 redox.ascorbate and glutathione.glutathione	3	2	1	0.99	2	1.04368	1.31554	2.99856	0.34806	0.438725	0.393393
AT2G25280.1			CONTAINS InterPro DOMAIN/s: UPF0103/Mediator of ErbB2-driven cell motility (Memo), related (InterPro:IPR002737); Has 1074 Blast hits to 1072 proteins in 474 species: Archae - 213; Bacteria - 366; Metazoa - 159; Fungi - 135; Plants - 54; Viruses - 0;	unknown protein					_	35.2 not assigned.unknown	6	3	4	1	1	4.17472	1.32883	1.49928	2.78448	0.886313	1.8354
AT2G26060.1			Transducin/WD40 repeat-like superfamily protein						_	35.1 not assigned.no ontology	3	1	0.99	3	0.99	1.03324	3.98649	1.48429	0.69612	2.6858	1.69096
AT2G26080.1			glycine decarboxylase P-protein 2 (GLDP2); FUNCTIONS IN: glycine dehydrogenase (decarboxylating) activity, ATP binding; INVOLVED IN: oxidation reduction, glycine decarboxylation via glycine cleavage system, glycine metabolic process; LOCATED IN: mitochondrion, glycine cleavage complex, chloroplast, chloroplast envelope; EXPRESSED IN: 33 plant structures; EXPRESSED DURING: 16 growth stages; CONTAI…	glycine dehydrogenase [decarboxylating]			mitochondria		M	13.2.5.2 amino acid metabolism.degradation.serine-glycine-cysteine group.glycine	49.8	3	27	16	6.8	28.1793	21.2613	10.1951	2.76401	2.08544	2.42472
AT2G27020.1			20S proteasome alpha subunit G1	20S proteasome alpha subunit G (PAG1)			cytosol		_	29.5.11.20.1* protein.degradation.ubiquitin.proteasome.20S	5	2	0.99	1	4	1.03324	1.32883	5.99712	0.17229	0.221578	0.196934
AT2G27530.1			Encodes ribosomal protein L10aP. Identified in a screen for enhancers of as1. as1/pgy double mutants show defects in leaf vascular patterning and adaxial cell fate. Double mutant analysis indicates pgy genes function in the same pathway as REV, KAN1 and KAN2.	60S ribosomal protein L10A (RPL10aB)			cytosol		_	29.2.1.2.2.510 protein.synthesis.ribosomal protein.eukaryotic.60S subunit.L10A	7.5	3	1	2	4.5	1.04368	2.65766	6.74676	0.154693	0.393917	0.274305
AT2G28000.1			chaperonin-60alpha	Cpn60-alpha-1			plastid stroma	x	C	29.6 protein.folding	148	3	70	55	23	73.0575	73.0857	34.4834	2.11863	2.11944	2.11904
AT2G28190.1			copper/zinc superoxide dismutase 2	copper/zinc superoxide dismutase Cu,Zn-SOD (CSD2)			thylakoid-peripheral-stromal-side; plastid stroma	x	C	21.6 redox.dismutases and catalases	16	3	5	5	6	5.2184	6.64416	8.99568	0.5801	0.738594	0.659347
AT2G29290.2			NAD(P)-binding Rossmann-fold superfamily protein; FUNCTIONS IN: oxidoreductase activity, binding, catalytic activity; INVOLVED IN: oxidation reduction, metabolic process; EXPRESSED IN: 16 plant structures; EXPRESSED DURING: 11 growth stages; CONTAINS InterPro DOMAIN/s: Short-chain dehydrogenase/reductase, conserved site (InterPro:IPR020904), NAD(P)-binding domain (InterPro:IPR016040), Glucose/rib…	tropinone reductase, putative / tropine dehydrogenase, putative					_	16.4.1 secondary metabolism.N misc.alkaloid-like	3	1	0.99	0.99	3	1.03324	1.31554	4.49784	0.22972	0.292483	0.261102
AT2G29450.1		AT2G29450.1AT2G29440.1	Encodes a member of the TAU glutathione S-transferase gene family. Gene expression is induced by exposure to auxin, pathogen and herbicides. Naming convention according to Wagner et al. (2002)	glutathione S-transferase (103-1A) (class tau) (ATGSTU5)			not plastid		_	26.9 misc.glutathione S transferases	10	2	0.99	4	6	1.03324	5.31533	8.99568	0.11486	0.590875	0.352868
AT2G29630.1			Encodes a protein involved in thiamine biosynthesis. The protein is an iron-sulfur cluster protein predicted to catalyze the conversion of 5-aminoimidazole ribonucleotide (AIR) to hydroxymethylpyrimidine phosphate (HMP-P). A severe reduction of THIC levels in plants decreases vitamin B1 (thiamin diphosphate (TPP)) levels and also leads to changes in the levels of numerous other metabolites since …	thiamine biosynthesis (thiC family)			plastid stroma	x	C	18.2 Co-factor and vitamine metabolism.thiamine	3	2	1	2	0.99	1.04368	2.65766	1.48429	0.703152	1.79053	1.24684
AT2G30110.1			ubiquitin-activating enzyme 1	ubiquitin activating enzyme 1 (UBA1), E1			not plastid		_	29.5.11.2 protein.degradation.ubiquitin.E1	11	2	9	2	0.99	9.39311	2.65766	1.48429	6.32837	1.79053	4.05945
AT2G30200.1			catalytics;transferases;[acyl-carrier-protein] S-malonyltransferases;binding	malonyl-CoA:Acyl carrier protein transacylase			plastid stroma	x	C	11.1.2 lipid metabolism.FA synthesis and FA elongation.Acetyl CoA Transacylase	10	3	5	3	2	5.2184	3.98649	2.99856	1.7403	1.32947	1.53489
AT2G30860.1			Encodes glutathione transferase belonging to the phi class of GSTs. Naming convention according to Wagner et al. (2002).	glutathione S-transferase class phi (AtGST9)			not plastid		_	26.9 misc.glutathione S transferases	42	3	11	14	17	11.4805	18.6036	25.4878	0.450431	0.729905	0.590168
AT2G30870.1			early dehydration-induced gene ERD13 homologous to tobacco and maize glutathione S-transferases. Encodes glutathione transferase belonging to the phi class of GSTs. Naming convention according to Wagner et al. (2002)	glutathione transferase -Phi class (ATGSTF10) - very abundant			cytosol		S	26.9 misc.glutathione S transferases	19	3	4	5	10	4.17472	6.64416	14.9928	0.278448	0.443157	0.360802
AT2G30970.1			ASPARTATE AMINOTRANSFERASE 1	putative aspartate aminotransferase Asp1			mitochondria		M	13.1.1.2.1 amino acid metabolism.synthesis.central amino acid metabolism.aspartate.aspartate aminotransferase	21	3	5	8	8	5.2184	10.6307	11.9942	0.435075	0.886313	0.660694
AT2G31610.1	64	AT2G31610.1AT3G53870.1	Ribosomal protein S3 family protein	40S ribosomal protein S3 (RPS3A)			cytosol		_	29.2.1.2.1.3 protein.synthesis.ribosomal protein.eukaryotic.40S subunit.S3	23.6	3	17.2	3.7	2.7	17.9513	4.91668	4.04805	4.43454	1.21458	2.82456
AT2G32060.1			Ribosomal protein L7Ae/L30e/S12e/Gadd45 family protein; FUNCTIONS IN: structural constituent of ribosome; INVOLVED IN: translation; LOCATED IN: cytosolic small ribosomal subunit, cytosolic ribosome, nucleus; EXPRESSED IN: 22 plant structures; EXPRESSED DURING: 13 growth stages; CONTAINS InterPro DOMAIN/s: Ribosomal protein S12e (InterPro:IPR000530), Ribosomal protein L7Ae/L30e/S12e/Gadd45 (InterP…	40S ribosomal protein S12 (RPS12C)			cytosol		_	29.2.1.2.1.12 protein.synthesis.ribosomal protein.eukaryotic.40S subunit.S12	3	2	0.99	2	1	1.03324	2.65766	1.49928	0.689159	1.77263	1.23089
AT2G32080.1			similar to the conserved animal nuclear protein PUR alpha which was implicated in the control of gene transcription and DNA replication	PUR alpha-1 protein			not plastid		_	27.3.99 RNA.regulation of transcription.unclassified	11	3	4	1	6	4.17472	1.32883	8.99568	0.46408	0.147719	0.3059
AT2G32730.1			26S proteasome regulatory complex, non-ATPase subcomplex, Rpn2/Psmd1 subunit	26S proteasome regulatory subunit (RPN2a)			cytosol		_	29.5.11.20.2* protein.degradation.ubiquitin.proteasome.26S	22	3	17	2	3	17.7425	2.65766	4.49784	3.94468	0.590875	2.26778
AT2G33210.1			heat shock protein 60-2	HSP60-2 (mitochondria? - very abundant)			mitochondria		M	29.6 protein.folding	18.3	3	4.6	10.2	3.5	4.80092	13.5541	5.24748	0.914901	2.58297	1.74894
AT2G33800.1			Ribosomal protein S5 family protein	30S ribosomal protein S5			plastid ribosome	x	C	29.2.1.1.1.1.5 protein.synthesis.ribosomal protein.prokaryotic.chloroplast.30S subunit.S5	23	3	9	6	8	9.39311	7.97299	11.9942	0.783135	0.664735	0.723935
AT2G34480.1		AT1G29965.1AT1G29970.2AT2G34480.1	Ribosomal protein L18ae/LX family protein	60S ribosomal protein L18A (RPL18aB)			cytosol		M	29.2.1.2.2.518 protein.synthesis.ribosomal protein.eukaryotic.60S subunit.L18A	2.7	2	0.7	0.99	2	0.730575	1.31554	2.99856	0.243642	0.438725	0.341184
AT2G34590.1	94	AT2G34590.1AT1G30120.1	Transketolase family protein	E1 beta pyruvate dehydrogenase complex			plastid	x	C	11.1.31 lipid metabolism.FA synthesis and FA elongation.pyruvate DH	13.5	3	3.5	7	3	3.65288	9.30182	4.49784	0.81214	2.06806	1.4401
AT2G35370.1			Encodes glycine decarboxylase complex H protein. Involved in photorespiration.	Glycine decarboxylase (GDC) - subunit H			mitochondria		M	1.2.4.4 PS.photorespiration.glycine cleavage.H protein	18.1	3	6.5	6	5.6	6.78391	7.97299	8.39597	0.807997	0.949621	0.878809
AT2G35410.1			RNA-binding (RRM/RBD/RNP motifs) family protein	putative RNA binding protein			plastid stroma	x	C	27.4 RNA.RNA binding	11	3	3	2	6	3.13104	2.65766	8.99568	0.34806	0.295438	0.321749
AT2G35920.1			RNA helicase family protein	RNA helicase family protein					_	28.1 DNA.synthesis/chromatin structure	3	1	3	0.99	0.99	3.13104	1.31554	1.48429	2.10946	0.886313	1.49788
AT2G36160.1	13	AT3G11510.1AT2G36160.1AT3G52580.1	Ribosomal protein S11 family protein	40S ribosomal protein S14 (RPS14A)			cytosol		_	29.2.1.2.1.14 protein.synthesis.ribosomal protein.eukaryotic.40S subunit.S14	2	2	0.99	1	1	1.03324	1.32883	1.49928	0.689159	0.886313	0.787736
AT2G36460.1			Aldolase superfamily protein	Aldolase			cytosol		_	4.7 glycolysis.aldolase	8.9	2	4.7	0.99	4.2	4.90529	1.31554	6.29697	0.778992	0.208917	0.493954
AT2G36530.1			Enolase	Enolase (ENO2 also LOS2) dual targeted nucleus & cytosol			nucleus; cytosol		_	4.12 glycolysis.enolase	31	3	9	14	8	9.39311	18.6036	11.9942	0.783135	1.55105	1.16709
AT2G36880.1			methionine adenosyltransferase 3 (MAT3); FUNCTIONS IN: copper ion binding, methionine adenosyltransferase activity; INVOLVED IN: one-carbon metabolic process, S-adenosylmethionine biosynthetic process; LOCATED IN: plasma membrane; EXPRESSED IN: 27 plant structures; EXPRESSED DURING: 17 growth stages; CONTAINS InterPro DOMAIN/s: S-adenosylmethionine synthetase (InterPro:IPR002133), S-adenosylmethi…	S-adenosylmethionine synthetase			not plastid		_	13.1.3.4 amino acid metabolism.synthesis.aspartate family.methionine	5.3	2	2.5	2.8	0.99	2.6092	3.72073	1.48429	1.75788	2.50674	2.13231
AT2G37190.1	23	AT2G37190.1AT5G60670.1AT3G53430.1	Ribosomal protein L11 family protein; FUNCTIONS IN: structural constituent of ribosome, zinc ion binding; INVOLVED IN: response to cold, ribosome biogenesis; LOCATED IN: in 7 components; EXPRESSED IN: 25 plant structures; EXPRESSED DURING: 15 growth stages; CONTAINS InterPro DOMAIN/s: Ribosomal protein L11, C-terminal domain (InterPro:IPR020783), Ribosomal protein L11, N-terminal domain (InterPro…	60S ribosomal protein L12 (RPL12A)			cytosol		_	29.2.1.2.2.12 protein.synthesis.ribosomal protein.eukaryotic.60S subunit.L12	6.3	3	2	2.3	2	2.08736	3.05631	2.99856	0.69612	1.01926	0.85769
AT2G37220.1			RNA-binding (RRM/RBD/RNP motifs) family protein	RNA binding protein CP29 B'			plastid stroma	x	C	27.4 RNA.RNA binding	16	3	4	8	4	4.17472	10.6307	5.99712	0.69612	1.77263	1.23437
AT2G37270.1			One of two genes encoding the ribosomal protein S5. Expressed at a lower level compared to ATRPS5A.	40S ribosomal protein S5 (RPS5A)			cytosol		_	29.2.1.2.1.5 protein.synthesis.ribosomal protein.eukaryotic.40S subunit.S5	4	1	4	0.99	0.99	4.17472	1.31554	1.48429	2.81261	0.886313	1.84946
AT2G37660.1			NAD(P)-binding Rossmann-fold superfamily protein	3-beta-hydroxy-delta5-steroid dehydrogenase/epimerase domain			plastid stroma	x	C	35.2 not assigned.unknown	33	3	14	11	8	14.6115	14.6171	11.9942	1.21821	1.21868	1.21845
AT2G38040.1			encodes the carboxyltransferase alpha subunit of acetyl-CoA carboxylase, involved in de novo fatty acid biosynthesis	carboxyltransferase (CT) alpha subunit - part of ACCase complex		x	envelope-inner-peripheral-stromal-side	x	C	11.1.1 lipid metabolism.FA synthesis and FA elongation.Acetyl CoA Carboxylation	8	3	5	2	1	5.2184	2.65766	1.49928	3.4806	1.77263	2.62661
AT2G38230.1	21	AT5G01410.1AT2G38210.1AT2G38230.1	Encodes a protein predicted to function in tandem with PDX2 to form glutamine amidotransferase complex with involved in vitamin B6 biosynthesis.	PDX1.1 (Vitamine b6 synthesis)			cytosol		_	18.20* Co-factor and vitamine metabolism.vitamin b6	19.2	3	9.5	4.9	4.8	9.91495	6.51127	7.19654	1.37774	0.904778	1.14126
AT2G38540.1			lipid transfer protein 1	LP1 (nonspecific lipid transfer protein 1) - dually targeted to cytosol & plasma membrane			plasma membrane; cytosol		S	11.6 lipid metabolism.lipid transfer proteins etc	6	3	1	2	3	1.04368	2.65766	4.49784	0.23204	0.590875	0.411458
AT2G39730.1			rubisco activase	Rubisco activase			plastid stroma	x	C	1.3.13 PS.calvin cycle.rubisco interacting	288	3	119	69	100	124.198	91.6894	149.928	0.828383	0.611556	0.71997
AT2G39800.1	58	AT3G55610.1AT2G39800.1	encodes a delta1-pyrroline-5-carboxylate synthase that catalyzes the rate-limiting enzyme in the biosynthesis of proline. Gene is expressed in reproductive organs and tissues under non-stress conditions but in the whole plant under water-limiting condition. Expression is also induced by abscisic acid and salt stress in a light-dependent manner. encodes a delta1-pyrroline-5-carboxylate synthase th…	delta 1-pyrroline-5-carboxylate synthetase A / P5CS A (P5CS1)			not plastid		_	13.1.2.2.1 amino acid metabolism.synthesis.glutamate family.proline.delta 1-pyrroline-5-carboxylate synthetase	2.5	1	2.5	0.99	0.99	2.6092	1.31554	1.48429	1.75788	0.886313	1.3221
AT2G40490.1			Uroporphyrinogen decarboxylase	uroporphyrinogen decarboxylase (UPD)			plastid stroma	x	C	19.7 tetrapyrrole synthesis.uroporphyrinogen decarboxylase	4	2	3	1	0.99	3.13104	1.32883	1.48429	2.10946	0.895266	1.50236
AT2G40840.1			disproportionating enzyme 2	transglucosidase (disproportionating enzyme) (DPE2) - Maltose metabolism			cytosol		C	2.3 major CHO metabolism.maltose	65	3	45	13	7	46.9656	17.2748	10.495	4.47506	1.64601	3.06053
AT2G41475.1			Embryo-specific protein 3, (ATS3)	unknown protein					S	35.2 not assigned.unknown	5	2	0.99	1	4	1.03324	1.32883	5.99712	0.17229	0.221578	0.196934
AT2G41530.1			S-formylglutathione hydrolase	ATSFGH (ARABIDOPSIS THALIANA S-FORMYLGLUTATHIONE HYDROLASE); S-formylglutathione hydrolase			not plastid		_	35.1 not assigned.no ontology	8	2	2	0.99	6	2.08736	1.31554	8.99568	0.23204	0.146242	0.189141
AT2G41790.1			Insulinase (Peptidase family M16) family protein	peptidase M16 family			peroxisome		_	29.5.7.4.1* protein.degradation.metalloprotease.ME.M16	3	1	0.99	3	0.99	1.03324	3.98649	1.48429	0.69612	2.6858	1.69096
AT2G41840.1		AT1G59359.1AT1G58684.1AT1G58380.1AT3G57490.1AT2G41840.1AT1G58983.1	Ribosomal protein S5 family protein; FUNCTIONS IN: structural constituent of ribosome; INVOLVED IN: translation; LOCATED IN: cytosolic small ribosomal subunit, cytosolic ribosome, nucleolus, membrane; EXPRESSED IN: 26 plant structures; EXPRESSED DURING: 13 growth stages; CONTAINS InterPro DOMAIN/s: Ribosomal protein S5, eukaryotic/archaeal (InterPro:IPR005711), Ribosomal protein S5, N-terminal (I…	40S ribosomal protein S2 (RPS2C)			cytosol		_	29.2.1.2.1.2 protein.synthesis.ribosomal protein.eukaryotic.40S subunit.S2	16	3	7	2	7	7.30575	2.65766	10.495	0.69612	0.253232	0.474676
AT2G42600.1			Encodes one of four Arabidopsis phosphoenolpyruvate carboxylase proteins.	phosphoenolpyruvate (PEP) carboxylase (PPC2)			not plastid		_	4.14 glycolysis.PEPCase	106.5	3	54.6	39.9	12	56.9849	53.0204	17.9914	3.16735	2.94699	3.05717
AT2G42740.1	12	AT5G45775.1AT4G18730.1AT2G42740.1AT3G58700.1	ribosomal protein large subunit 16A	60S ribosomal protein L11 (RPL11B) or 16A (RPL16A)			cytosol		_	29.2.1.2.2.11 protein.synthesis.ribosomal protein.eukaryotic.60S subunit.L11	2.3	2	1.3	0.99	1	1.35678	1.31554	1.49928	0.904956	0.87745	0.891203
AT2G43030.1			Ribosomal protein L3 family protein	50S ribosomal protein L3			plastid ribosome	x	C	29.2.1.1.1.2.3 protein.synthesis.ribosomal protein.prokaryotic.chloroplast.50S subunit.L3	17	3	5	2	10	5.2184	2.65766	14.9928	0.34806	0.177263	0.262661
AT2G43750.1			Arabidopsis thaliana O-acetylserine (thiol) lyase (OAS-TL) isoform oasB, the key enzyme for fixation of inorganic sulfide. It catalyzes the formation of cysteine from O-acetylserine and inorganic sulfide.	cysteine synthase			plastid stroma	x	C	13.1.5.3.1 amino acid metabolism.synthesis.serine-glycine-cysteine group.cysteine.OASTL	78	3	21	26	31	21.9173	34.5496	46.4777	0.471565	0.743359	0.607462
AT2G44120.1			Ribosomal protein L30/L7 family protein	60S ribosomal protein L7 (RPL7C)			cytosol		_	29.2.1.2.2.7 protein.synthesis.ribosomal protein.eukaryotic.60S subunit.L7	4	2	2.7	0.99	1.3	2.81793	1.31554	1.94906	1.44579	0.674962	1.06037
AT2G45470.1			FASCICLIN-like arabinogalactan protein 8	fasciclin-like arabinogalactan-protein (FLA8)			plasma membrane		S	10.5.1 cell wall.cell wall proteins.AGPs	22	3	6	11	5	6.26207	14.6171	7.4964	0.835344	1.94989	1.39262
AT2G47170.1	5	AT3G62290.1AT1G23490.1AT5G14670.1AT1G10630.1AT1G70490.1AT2G47170.1	Gene encoding ADP-ribosylation factor and similar to other ARFs and ARF-like proteins. Members of this family are known to be essential for vesicle coating and uncoating and functions in GTP-binding. The gene is shown to play a role in cell division, cell expansion and cellulose production using antisense construct.	ADP-ribosylation factor 1 (ARF1) (golgi transport)			golgi		M	29.3.4.99 protein.targeting.secretory pathway.unspecified	1.8	2	1.3	0.99	0.5	1.35678	1.31554	0.74964	1.80991	1.7549	1.78241
AT2G47390.1			Prolyl oligopeptidase family protein	glutamyl endopeptidase (cGEP) (AARE2,3) (S9;E-value E-10) (S15 E 0.02)			plastid stroma	x	C	29.5.5.5.4* protein.degradation.serine protease.SC.S9; 26.57* misc.alpha/beta-Hydrolase family	17	3	6	9	2	6.26207	11.9595	2.99856	2.08836	3.98841	3.03839
AT2G47470.1			thioredoxin family protein	thioredoxin family protein (ATPDIL2-1/MEE30/UNE5; PDI-LIKE 2-1)			peroxisome		S	21.1 redox.thioredoxin	3	1	0.99	0.99	3	1.03324	1.31554	4.49784	0.22972	0.292483	0.261102
AT2G47610.1		AT2G47610.1AT3G62870.1	Ribosomal protein L7Ae/L30e/S12e/Gadd45 family protein; FUNCTIONS IN: structural constituent of ribosome; INVOLVED IN: translation; LOCATED IN: cytosolic ribosome, cytosolic large ribosomal subunit, nucleolus, plasma membrane, chloroplast; EXPRESSED IN: 24 plant structures; EXPRESSED DURING: 13 growth stages; CONTAINS InterPro DOMAIN/s: Ribosomal protein L7A/L8 (InterPro:IPR001921), Ribosomal pro…	60S ribosomal protein L7A (RPL7aA)			cytosol		_	29.2.1.2.2.57 protein.synthesis.ribosomal protein.eukaryotic.60S subunit.L7A	14	1	14	0.99	0.99	14.6115	1.31554	1.48429	9.84413	0.886313	5.36522
AT2G47710.1			Adenine nucleotide alpha hydrolases-like superfamily protein	universal stress protein (USP), similar to ER6 protein			not plastid		_	20.2.99 stress.abiotic.unspecified	3	1	3	0.99	0.99	3.13104	1.31554	1.48429	2.10946	0.886313	1.49788
AT2G47730.1			glutathione S-transferase phi 8	glutathione transferase GSTF8 (GST6) - cytosol and plastid			stroma; cytosol	x	C	26.9 misc.glutathione S transferases	13	2	0.99	7	6	1.03324	9.30182	8.99568	0.11486	1.03403	0.574446
AT2G47940.1			Encodes DegP2 protease (DEGP2); nuclear gene for chloroplast product.	DEG2 protease			plastid stroma	x	C	29.5.5.1.1* protein.degradation.serine protease.PA.S1	4	1	4	0.99	0.99	4.17472	1.31554	1.48429	2.81261	0.886313	1.84946
AT3G01340.1			Transducin/WD40 repeat-like superfamily protein; FUNCTIONS IN: nucleotide binding; INVOLVED IN: intracellular protein transport, membrane budding; LOCATED IN: cellular_component unknown; EXPRESSED IN: 23 plant structures; EXPRESSED DURING: 14 growth stages; CONTAINS InterPro DOMAIN/s: WD40 repeat 2 (InterPro:IPR019782), WD40 repeat-like-containing domain (InterPro:IPR011046), WD40-repeat-containi…	protein transport protein SEC13 family protein / WD-40 repeat family protein					_	29.3.4.4 protein.targeting.secretory pathway.plasma membrane	4	2	0.99	2	2	1.03324	2.65766	2.99856	0.34458	0.886313	0.615446
AT3G01480.1			cyclophilin 38	Tlp-40 (or CYCLOPHILIN 38 - CYP38)			thylakoid-peripheral-lumenal-side	x	C	29.6 protein.folding	19	3	6	5	8	6.26207	6.64416	11.9942	0.52209	0.553946	0.538018
AT3G01500.2			Encodes a putative beta-carbonic anhydrase betaCA1. Together with betaCA4 (At1g70410) regulates CO2-controlled stomatal movements in guard cells.	beta-carbonic anhydrase-1 (beta CA1) - model has CTP			plastid stroma	x	C	8.3 TCA / org.transformation.carbonic anhydrases	140.3	3	42.5	30.8	67	44.3564	40.928	100.452	0.441569	0.407439	0.424504
AT3G02230.1	28	AT3G02230.1AT3G08900.1AT5G15650.1	reversibly glycosylated polypeptide 1	reversibly glycosylated polypeptide-1 (RGP1)			golgi		_	10.5.5 cell wall.cell wall proteins.RGP	7	2	4	3	0.99	4.17472	3.98649	1.48429	2.81261	2.6858	2.7492
AT3G02520.1			general regulatory factor 7	14-3-3 protein GF14 nu (grf7)			not plastid		_	30.7 signalling.14-3-3 proteins	5.9	2	4.6	1.3	0.99	4.80092	1.72748	1.48429	3.2345	1.16385	2.19917
AT3G02730.1			thioredoxin F-type 1 (TRXF1); FUNCTIONS IN: enzyme activator activity; INVOLVED IN: positive regulation of catalytic activity; LOCATED IN: chloroplast, chloroplast stroma; EXPRESSED IN: 23 plant structures; EXPRESSED DURING: 13 growth stages; CONTAINS InterPro DOMAIN/s: Thioredoxin fold (InterPro:IPR012335), Thioredoxin-like subdomain (InterPro:IPR006662), Thioredoxin, core (InterPro:IPR015467), …	thioredoxin f1 (Trx F1)			thylakoid-peripheral-stromal-side; plastid stroma	x	C	21.1 redox.thioredoxin	4	2	3	0.99	1	3.13104	1.31554	1.49928	2.08836	0.87745	1.48291
AT3G03250.1			UDP-GLUCOSE PYROPHOSPHORYLASE 1	UDP-glucose pyrophosphorylase			not plastid		_	4.1 glycolysis.UGPase	19.5	3	6	11	2.5	6.26207	14.6171	3.7482	1.67069	3.89978	2.78523
AT3G03380.1			DegP protease 7	DEG7 protease (location unclear - evidence for plastid, mitochondria and nucleus)			plastid; nucleus; mitochondria	x	_	29.5.5.1.1* protein.degradation.serine protease.PA.S1	4	1	4	0.99	0.99	4.17472	1.31554	1.48429	2.81261	0.886313	1.84946
AT3G03780.1			Encodes a cytosolic methionine synthase, involved in methionine regeneration via the activated methyl cycle (or SAM cycle)	methionine synthase (AtMS2)			cytosol		_	13.1.3.4.3 amino acid metabolism.synthesis.aspartate family.methionine.methionine synthase	52.3	3	21.1	20.3	10.9	22.0216	26.9753	16.3421	1.34754	1.65066	1.4991
AT3G03960.1			TCP-1/cpn60 chaperonin family protein	TCP-1/cpn60 chaperonin family			not plastid		_	29.6 protein.folding	16	2	14	2	0.99	14.6115	2.65766	1.48429	9.84413	1.79053	5.81733
AT3G04120.1	38	AT1G13440.1AT3G04120.1	encodes cytosolic GADPH (C subunit) involved in the glycolytic pathway but also interacts with H2O2 potentially placing it in a signalling cascade induced by ROS.	glyceraldehyde-3-phosphate dehydrogenase C-1 (GapC-1)			cytosol		_	4.9 glycolysis.glyceraldehyde 3-phosphate dehydrogenase	28.5	3	3.5	14	11	3.65288	18.6036	16.4921	0.221493	1.12803	0.674764
AT3G04790.1			Ribose 5-phosphate isomerase, type A protein	ribose 5-phosphate isomerase (PRI)			thylakoid-peripheral-stromal-side; plastid stroma	x	C	1.3.10 PS.calvin cycle.Rib5P Isomerase	15	3	3	4	8	3.13104	5.31533	11.9942	0.261045	0.443157	0.352101
AT3G04840.1			Ribosomal protein S3Ae	40S ribosomal protein S3A (RPS3aA)			cytosol		_	29.2.1.2.1.53 protein.synthesis.ribosomal protein.eukaryotic.40S subunit.S3A	19.3	3	13.8	1.7	3.8	14.4028	2.25901	5.69726	2.52802	0.396509	1.46226
AT3G04920.1			Ribosomal protein S24e family protein; FUNCTIONS IN: structural constituent of ribosome, nucleotide binding; INVOLVED IN: translation, ribosome biogenesis; LOCATED IN: in 7 components; EXPRESSED IN: 26 plant structures; EXPRESSED DURING: 13 growth stages; CONTAINS InterPro DOMAIN/s: Ribosomal protein S24e (InterPro:IPR001976), Nucleotide-binding, alpha-beta plait (InterPro:IPR012677), Ribosomal S…	40S ribosomal protein S24 (RPS24A)			cytosol		M	29.2.1.2.1.24 protein.synthesis.ribosomal protein.eukaryotic.40S subunit.S24	6	2	2	0.99	4	2.08736	1.31554	5.99712	0.34806	0.219363	0.283711
AT3G05560.1			Ribosomal L22e protein family; FUNCTIONS IN: structural constituent of ribosome; INVOLVED IN: translation; LOCATED IN: cytosolic ribosome, ribosome, cytosolic large ribosomal subunit, nucleolus, plasma membrane; EXPRESSED IN: 22 plant structures; EXPRESSED DURING: 13 growth stages; CONTAINS InterPro DOMAIN/s: Ribosomal protein L22e (InterPro:IPR002671); BEST Arabidopsis thaliana protein match is:…	60S ribosomal protein L22-2 (RPL22B)			cytosol		_	29.2.1.2.2.22 protein.synthesis.ribosomal protein.eukaryotic.60S subunit.L22	3	1	3	0.99	0.99	3.13104	1.31554	1.48429	2.10946	0.886313	1.49788
AT3G05900.1			neurofilament protein-related	neurofilament protein-related, similar to NF-180					_	35.1 not assigned.no ontology	7	2	0.99	4	3	1.03324	5.31533	4.49784	0.22972	1.18175	0.705735
AT3G07390.1			auxin-responsive family protein	auxin-responsive protein / auxin-induced protein (AIR12)			plasma membrane		C	17.2.3 hormone metabolism.auxin.induced-regulated-responsive-activated	8	3	1	4	3	1.04368	5.31533	4.49784	0.23204	1.18175	0.706896
AT3G08030.1			Protein of unknown function, DUF642; FUNCTIONS IN: molecular_function unknown; INVOLVED IN: biological_process unknown; LOCATED IN: cell wall; EXPRESSED IN: 22 plant structures; EXPRESSED DURING: 14 growth stages; CONTAINS InterPro DOMAIN/s: Protein of unknown function DUF642 (InterPro:IPR006946); BEST Arabidopsis thaliana protein match is: Protein of unknown function, DUF642 (TAIR:AT2G41800.1); …	unknown protein, DUF642			not plastid		S	35.2 not assigned.unknown	10	3	4	4	2	4.17472	5.31533	2.99856	1.39224	1.77263	1.58243
AT3G08530.1			Clathrin, heavy chain	clathrin heavy chain			not plastid		_	31.4 cell.vesicle transport	8	2	2	0.99	6	2.08736	1.31554	8.99568	0.23204	0.146242	0.189141
AT3G08740.1			elongation factor P (EF-P) family protein	elongation factor P (EF-P)			plastid stroma	x	C	29.2.4 protein.synthesis.elongation	4	2	0.99	1	3	1.03324	1.32883	4.49784	0.22972	0.295438	0.262579
AT3G09200.1		AT3G11250.1AT3G09200.1	Ribosomal protein L10 family protein; FUNCTIONS IN: structural constituent of ribosome, copper ion binding; INVOLVED IN: in 6 processes; LOCATED IN: in 7 components; EXPRESSED IN: 25 plant structures; EXPRESSED DURING: 15 growth stages; CONTAINS InterPro DOMAIN/s: Ribosomal protein 60S (InterPro:IPR001813), Ribosomal protein L10 (InterPro:IPR001790); BEST Arabidopsis thaliana protein match is: Ri…	60S acidic ribosomal protein P0 (RPP0B)			cytosol		_	29.2.1.2.2.80 protein.synthesis.ribosomal protein.eukaryotic.60S subunit.P0	4	1	4	0.99	0.99	4.17472	1.31554	1.48429	2.81261	0.886313	1.84946
AT3G09440.1			Heat shock protein 70 (Hsp 70) family protein; FUNCTIONS IN: ATP binding; INVOLVED IN: protein folding, response to cadmium ion, response to karrikin, response to heat; LOCATED IN: in 7 components; EXPRESSED IN: 25 plant structures; EXPRESSED DURING: 14 growth stages; CONTAINS InterPro DOMAIN/s: Heat shock protein 70, conserved site (InterPro:IPR018181), Heat shock protein Hsp70 (InterPro:IPR0010…	HSP70 (HSC70-3) (not plastid)			not plastid		_	20.2.1 stress.abiotic.heat	69.7	3	38.5	23.2	8	40.1816	30.8289	11.9942	3.35008	2.57031	2.96019
AT3G09630.1			Ribosomal protein L4/L1 family	60S ribosomal protein L4/L1 (RPL4A)			cytosol		_	29.2.1.2.2.141 protein.synthesis.ribosomal protein.eukaryotic.60S subunit.L4/L1	5	1	5	0.99	0.99	5.2184	1.31554	1.48429	3.51576	0.886313	2.20104
AT3G09820.2			Involved in the salvage synthesis of adenylates and methyl recycling	adenosine kinase 1 (ADK1) (pfkB-type carbohydrate kinase family)			not plastid		_	23.3.2.1 nucleotide metabolism.salvage.nucleoside kinases.adenosine kinase	23	3	3.5	11.5	8	3.65288	15.2816	11.9942	0.304553	1.27408	0.789314
AT3G09840.1	18	AT3G09840.1AT5G03340.1AT3G53230.1	cell division cycle 48	cell division cycle protein 48 (CDC48A), multiple localizations			plasma membrane; nucleus; cytosol		_	31.2 cell.division	38.7	3	33	3.7	2	34.4414	4.91668	2.99856	11.486	1.63968	6.56283
AT3G10920.1			manganese superoxide dismutase 1	manganese superoxide dismutase, MnSOD (MSD1)			mitochondria		M	21.6 redox.dismutases and catalases	14	3	1	4	9	1.04368	5.31533	13.4935	0.0773467	0.393917	0.235632
AT3G11130.1			Clathrin, heavy chain	clathrin heavy chain			not plastid		S	31.4 cell.vesicle transport	26	2	20	0.99	6	20.8736	1.31554	8.99568	2.3204	0.146242	1.23332
AT3G11510.1	13	AT3G11510.1AT2G36160.1AT3G52580.1	Ribosomal protein S11 family protein	40S ribosomal protein S14 (RPS14B)			cytosol		_	29.2.1.2.1.14 protein.synthesis.ribosomal protein.eukaryotic.40S subunit.S14	6	3	4	1	1	4.17472	1.32883	1.49928	2.78448	0.886313	1.8354
AT3G11630.1			Encodes a 2-Cys peroxiredoxin (2-Cys PrxA) that contains two catalytic Cys residues.	2-Cys Peroxiredoxin A (Prx A; formerly named BAS1)			thylakoid-peripheral-stromal-side; plastid stroma	x	C	21.5 redox.periredoxins	75	3	23.5	17.3	34.2	24.5265	22.9888	51.2754	0.478328	0.44834	0.463334
AT3G11770.1			Polynucleotidyl transferase, ribonuclease H-like superfamily protein; FUNCTIONS IN: 3'-5' exonuclease activity, nucleic acid binding; INVOLVED IN: nucleobase, nucleoside, nucleotide and nucleic acid metabolic process; LOCATED IN: plasma membrane, vacuole; EXPRESSED IN: 23 plant structures; EXPRESSED DURING: 13 growth stages; CONTAINS InterPro DOMAIN/s: Polynucleotidyl transferase, ribonuclease H …	unknown protein					_	35.2 not assigned.unknown	26	3	13	11	2	13.5678	14.6171	2.99856	4.52478	4.87472	4.69975
AT3G11830.1			TCP-1/cpn60 chaperonin family protein	TCP-1/cpn60 chaperonin family			not plastid		_	29.6 protein.folding	14	3	6	6	2	6.26207	7.97299	2.99856	2.08836	2.65894	2.37365
AT3G11940.1			One of two genes encoding the ribosomal protein S5. Mutants have semi-dominant developmental phenotypes. Most cell-division processes are delayed or disturbed in the heterozygous mutant, and development is completely arrested at an early embryonic stage in the homozygous mutant.	40S ribosomal protein 5A (ATRPS5A)			cytosol		_	29.2.1.2.1.5 protein.synthesis.ribosomal protein.eukaryotic.40S subunit.S5	6	1	6	0.99	0.99	6.26207	1.31554	1.48429	4.21891	0.886313	2.55261
AT3G12145.1			Leucine-rich repeat (LRR) family protein	FLR1 (FLOR1); enzyme inhibitor					S	10.6.3 cell wall.degradation.pectate lyases and polygalacturonases	4	2	2	2	0.99	2.08736	2.65766	1.48429	1.4063	1.79053	1.59842
AT3G12290.1			Amino acid dehydrogenase family protein	C1 tetrahydrofolate dehydrogenase/cyclohydrolase			not plastid		_	25.5 C1-metabolism.Methylenetetrahydrofolate dehydrogenase & Methenyltetrahydrofolate cyclohydrolase	5	2	0.99	2	3	1.03324	2.65766	4.49784	0.22972	0.590875	0.410298
AT3G12580.1	6	AT5G02500.1AT1G56410.1AT3G12580.1AT5G02490.1	heat shock protein 70	Hsc70-4			cytosol		_	29.6 protein.folding	1.6	2	1.2	0.4	0.99	1.25241	0.531533	1.48429	0.843782	0.358106	0.600944
AT3G12780.1			phosphoglycerate kinase 1	phosphoglycerate kinase-1 (PGK-1)			plastid stroma	x	C	1.3.3 PS.calvin cycle.phosphoglycerate kinase	210.8	3	73.1	64.9	72.8	76.2929	86.2411	109.148	0.698989	0.790134	0.744561
AT3G12800.1			short-chain dehydrogenase-reductase B	short-chain dehydrogenase/reductase (SDR) family protein			peroxisome		_	26.22 misc.short chain dehydrogenase/reductase (SDR)	3	3	1	1	1	1.04368	1.32883	1.49928	0.69612	0.886313	0.791217
AT3G13120.1			Ribosomal protein S10p/S20e family protein; FUNCTIONS IN: structural constituent of ribosome, RNA binding; INVOLVED IN: translation; LOCATED IN: small ribosomal subunit, chloroplast; EXPRESSED IN: 22 plant structures; EXPRESSED DURING: 13 growth stages; CONTAINS InterPro DOMAIN/s: Ribosomal protein S10 subgroup (InterPro:IPR005731), Ribosomal protein S10, conserved site (InterPro:IPR018268), Ribo…	30S ribosomal protein S10			plastid ribosome	x	C	29.2.1.1.1.1.10 protein.synthesis.ribosomal protein.prokaryotic.chloroplast.30S subunit.S10	2	2	0.99	1	1	1.03324	1.32883	1.49928	0.689159	0.886313	0.787736
AT3G13460.1			Physically interacts with CIPK1.	ECT2; protein binding - cytosol & nucleus			nucleus; cytosol		_	35.2 not assigned.unknown	7	2	6	1	0.99	6.26207	1.32883	1.48429	4.21891	0.895266	2.55709
AT3G13470.1			TCP-1/cpn60 chaperonin family protein	Cpn60-beta-1			plastid stroma	x	C	29.6 protein.folding	18.6	2	17.1	1.5	0.99	17.8469	1.99325	1.48429	12.0239	1.3429	6.6834
AT3G13920.1	24	AT1G72730.1AT3G13920.1AT1G54270.1	eukaryotic translation initiation factor 4A1	initiation factor 4A-1 (eIF-4A-1), DEAD box RNA helicase RH04			not plastid		_	29.2.3 protein.synthesis.initiation; 27.5* RNA.DEAD BOX helicase	5.5	2	4.2	1.3	0.99	4.38345	1.72748	1.48429	2.95324	1.16385	2.05854
AT3G14067.1			Subtilase family protein	senescence-associated subtilase SBT1.4 (SASP)			not plastid		S	29.5.5.4.1* protein.degradation.serine protease.SB.S8	70	3	22	27	21	22.9609	35.8784	31.4849	0.729269	1.13955	0.934407
AT3G14210.1			A semidominant QTL which has an epistatic effect on the Epithiospecifier gene. Represses nitrile formation and favors isothiocyanate production during glucosinolate hydrolysis. The functional allele deters the insect herbivory T. ni.	myrosinase (TGG2)-associated protein (very abundant)			not plastid		S	26.28 misc.GDSL-motif lipase	123	3	36	41	46	37.5724	54.4821	68.9669	0.54479	0.789975	0.667382
AT3G14240.1			Subtilase family protein	subtilase SBT1.5					S	29.5.5.4.1* protein.degradation.serine protease.SB.S8	15	2	8	7	0.99	8.34943	9.30182	1.48429	5.62521	6.26686	5.94604
AT3G14310.1			pectin methylesterase 3	pectinesterase and invertase/pectin methylesterase inhibitor domain			not plastid		S	10.8.1 cell wall.pectin*esterases.PME	29	3	9	10	10	9.39311	13.2883	14.9928	0.626508	0.886313	0.756411
AT3G14415.1			Aldolase-type TIM barrel family protein; FUNCTIONS IN: glycolate oxidase activity, oxidoreductase activity, FMN binding, catalytic activity; INVOLVED IN: oxidation reduction, metabolic process; LOCATED IN: in 6 components; EXPRESSED IN: cotyledon, fruit, guard cell, juvenile leaf, leaf; EXPRESSED DURING: seedling growth; CONTAINS InterPro DOMAIN/s: Aldolase-type TIM barrel (InterPro:IPR013785), F…	glycolate oxidase-1 (GOX-1) - peroxisome			peroxisome		_	1.2.2 PS.photorespiration.glycolate oxydase	46.9	3	13.2	17.1	16.6	13.7766	22.723	24.888	0.553541	0.913009	0.733275
AT3G14420.1		AT3G14420.1AT4G18360.1	Aldolase-type TIM barrel family protein; FUNCTIONS IN: glycolate oxidase activity; INVOLVED IN: oxidation reduction, metabolic process; LOCATED IN: in 7 components; EXPRESSED IN: cotyledon, fruit, guard cell, juvenile leaf, leaf; EXPRESSED DURING: seedling growth; CONTAINS InterPro DOMAIN/s: Aldolase-type TIM barrel (InterPro:IPR013785), FMN-dependent alpha-hydroxy acid dehydrogenase, active site…	glycolate oxidase-1 (GOX-1) - peroxisome & plastid			plastid; peroxisome	x	_	1.2.2 PS.photorespiration.glycolate oxydase	61.1	3	27.8	18.9	14.4	29.0143	25.1149	21.5896	1.3439	1.16329	1.25359
AT3G15010.1			RNA-binding (RRM/RBD/RNP motifs) family protein; FUNCTIONS IN: RNA binding, nucleotide binding, nucleic acid binding; INVOLVED IN: leaf senescence, cell death, ethylene biosynthetic process, defense response; LOCATED IN: nucleolus, nucleus; EXPRESSED IN: 24 plant structures; EXPRESSED DURING: 13 growth stages; CONTAINS InterPro DOMAIN/s: RNA recognition motif, RNP-1 (InterPro:IPR000504), Nucleoti…	RNA recognition motif (RRM)-containing protein					_	27.4 RNA.RNA binding	4	1	4	0.99	0.99	4.17472	1.31554	1.48429	2.81261	0.886313	1.84946
AT3G15190.1			chloroplast 30S ribosomal protein S20, putative	30S ribosomal protein S20			plastid ribosome	x	C	29.2.1.1.1.1.20 protein.synthesis.ribosomal protein.prokaryotic.chloroplast.30S subunit.S20	14	3	4	4	6	4.17472	5.31533	8.99568	0.46408	0.590875	0.527478
AT3G15356.1			Legume lectin family protein; FUNCTIONS IN: carbohydrate binding, binding; INVOLVED IN: defense response to fungus, incompatible interaction; LOCATED IN: apoplast, cell wall; EXPRESSED IN: 7 plant structures; CONTAINS InterPro DOMAIN/s: Legume lectin, beta chain (InterPro:IPR001220), Concanavalin A-like lectin/glucanase, subgroup (InterPro:IPR013320), Concanavalin A-like lectin/glucanase (InterPr…	legume lectin family protein			not plastid		S	26.16 misc.myrosinases-lectin-jacalin	16	3	10	4	2	10.4368	5.31533	2.99856	3.4806	1.77263	2.62661
AT3G15360.1			thioredoxin M-type 4	thioredoxin m4			thylakoid-peripheral-stromal-side; plastid stroma	x	C	21.1 redox.thioredoxin	3	2	0.99	1	2	1.03324	1.32883	2.99856	0.34458	0.443157	0.393868
AT3G16470.1			JA-responsive gene	JR1 (Jacalin lectin family protein)highly abundant					_	26.16 misc.myrosinases-lectin-jacalin	10	2	0.99	3	7	1.03324	3.98649	10.495	0.0984513	0.379849	0.23915
AT3G16530.1			Legume lectin family protein	Lectin like protein whose expression is induced upon treatment with chitin oligomers.					S	26.16 misc.myrosinases-lectin-jacalin	3	2	0.99	1	2	1.03324	1.32883	2.99856	0.34458	0.443157	0.393868
AT3G16640.1			translationally controlled tumor protein	TCTP homolog - tumor protein homologue			not plastid		_	35.2 not assigned.unknown	6	2	4	2	0.99	4.17472	2.65766	1.48429	2.81261	1.79053	2.30157
AT3G17390.1			S-adenosylmethionine synthetase family protein	S-adenosylmethionine synthetase 3 (MTO3) - affects lignin accumulation strongly			not plastid		_	13.1.3.4.11 amino acid metabolism.synthesis.aspartate family.methionine.S-adenosylmethionine synthetase	26.1	3	14.9	4.2	7	15.5508	5.58109	10.495	1.48174	0.531788	1.00676
AT3G18060.1			transducin family protein / WD-40 repeat family protein; FUNCTIONS IN: nucleotide binding; INVOLVED IN: biological_process unknown; LOCATED IN: CUL4 RING ubiquitin ligase complex; EXPRESSED IN: 23 plant structures; EXPRESSED DURING: 14 growth stages; CONTAINS InterPro DOMAIN/s: WD40 repeat 2 (InterPro:IPR019782), WD40 repeat, conserved site (InterPro:IPR019775), WD40 repeat (InterPro:IPR001680), …	transducin family protein / WD-40 repeat family protein					_	33.99 development.unspecified	2	2	1	1	0.99	1.04368	1.32883	1.48429	0.703152	0.895266	0.799209
AT3G18130.1			receptor for activated C kinase 1C	activated protein kinase C receptor (RACK1)					_	29.4 protein.postranslational modification	19.4	3	5.9	11.9	1.6	6.15771	15.8131	2.39885	2.56694	6.59195	4.57945
AT3G18190.1			TCP-1/cpn60 chaperonin family protein	TCP-1/cpn60 chaperonin family			not plastid		C	29.6 protein.folding	7	2	3	4	0.99	3.13104	5.31533	1.48429	2.10946	3.58106	2.84526
AT3G18490.1			Eukaryotic aspartyl protease family protein	ASPARTIC PROTEASE IN GUARD CELL 1 (ASPG1)			not plastid		C	29.5.4.1.1* protein.degradation.aspartate protease.AA.A1	36	3	17	11	8	17.7425	14.6171	11.9942	1.47926	1.21868	1.34897
AT3G18780.2	73	AT3G18780.2AT1G49240.1	Encodes an actin that is constitutively expressed in vegetative structures but not pollen. ACT2 is involved in tip growth of root hairs.	actin 2 (ACT2)			vacuole		_	31.1 cell.organisation	13.4	3	8.9	1.5	3	9.28874	1.99325	4.49784	2.06516	0.443157	1.25416
AT3G19170.1		AT1G49630.1AT3G19170.1	Zinc metalloprotease pitrilysin subfamily A. Signal peptide degrading enzyme targeted to mitochondria and chloroplasts. Expressed only in siliques and flowers	PREP1 - (AtZnMP) metalloprotease dually targeted mito & plastid			plastid stroma; mitochondria	x	C	29.5.7.4.1* protein.degradation.metalloprotease.ME.M16	71	3	35	27	9	36.5288	35.8784	13.4935	2.70713	2.65894	2.68304
AT3G20050.1			T-complex protein 1 alpha subunit	TCP-1-alpha / chaperonin (CCT1)			nucleus		_	29.6 protein.folding	3	1	3	0.99	0.99	3.13104	1.31554	1.48429	2.10946	0.886313	1.49788
AT3G20390.1			endoribonuclease L-PSP family protein	Reactive Intermediate Deaminase A (RidA)			thylakoid-peripheral-stromal-side; plastid stroma	x	C	13.1.4.1 amino acid metabolism.synthesis.branched chain group.common	13	3	8	2	3	8.34943	2.65766	4.49784	1.85632	0.590875	1.2236
AT3G20820.1			Leucine-rich repeat (LRR) family protein	leucine-rich repeat (LRR) protein			not plastid		S	35.1 not assigned.no ontology	21	2	12	9	0.99	12.5241	11.9595	1.48429	8.43782	8.05739	8.24761
AT3G22060.1			contains Pfam profile: PF01657 Domain of unknown function that is usually associated with protein kinase domain Pfam:PF00069, however this protein does not have the protein kinase domain	receptor protein kinase-related					S	30.2.99 signalling.receptor kinases.misc	9	2	0.99	1	8	1.03324	1.32883	11.9942	0.0861449	0.110789	0.098467
AT3G22110.1			20S proteasome alpha subunit C1	20S proteasome alpha subunit C (PAC1)			cytosol		M	29.5.11.20.1* protein.degradation.ubiquitin.proteasome.20S	15	3	3	5	7	3.13104	6.64416	10.495	0.298337	0.633081	0.465709
AT3G22200.2			Pyridoxal phosphate (PLP)-dependent transferases superfamily protein	gamma-aminobutyrate transaminase subunit (POP2)			mitochondria		M	13.1.1.1.2 amino acid metabolism.synthesis.central amino acid metabolism.GABA.GABA transaminase	3	1	0.99	0.99	3	1.03324	1.31554	4.49784	0.22972	0.292483	0.261102
AT3G22890.1		AT5G43780.1AT3G22890.1AT4G14680.1AT1G19920.1	ATP sulfurylase 1	ATP sulfurylase (ATPS1)			plastid stroma	x	C	14.1 S-assimilation.APS	10	2	2	8	0.99	2.08736	10.6307	1.48429	1.4063	7.16213	4.28422
AT3G23570.1			alpha/beta-Hydrolases superfamily protein; FUNCTIONS IN: hydrolase activity; INVOLVED IN: response to salt stress; LOCATED IN: cellular_component unknown; EXPRESSED IN: 21 plant structures; EXPRESSED DURING: 12 growth stages; CONTAINS InterPro DOMAIN/s: Dienelactone hydrolase (InterPro:IPR002925); BEST Arabidopsis thaliana protein match is: alpha/beta-Hydrolases superfamily protein (TAIR:AT3G2360…	dienelactone hydrolase family protein					_	26.1 misc.misc2	6	2	0.99	2	4	1.03324	2.65766	5.99712	0.17229	0.443157	0.307723
AT3G23810.1			S-adenosyl-l-homocysteine (SAH) hydrolase 2 (SAHH2); FUNCTIONS IN: adenosylhomocysteinase activity; INVOLVED IN: one-carbon metabolic process; LOCATED IN: plasma membrane, vacuole, membrane; EXPRESSED IN: 33 plant structures; EXPRESSED DURING: 15 growth stages; CONTAINS InterPro DOMAIN/s: S-adenosyl-L-homocysteine hydrolase (InterPro:IPR000043), S-adenosyl-L-homocysteine hydrolase, conserved site…	S-adenosyl-L-homocysteine hydrolase			not plastid		_	13.2.3.4 amino acid metabolism.degradation.aspartate family.methionine	9	2	6	3	0.99	6.26207	3.98649	1.48429	4.21891	2.6858	3.45235
AT3G23940.2			dehydratase family	dihydroxyacid dehydratase			plastid stroma	x	C	13.1.4.1 amino acid metabolism.synthesis.branched chain group.common	4	2	0.99	3	1	1.03324	3.98649	1.49928	0.689159	2.65894	1.67405
AT3G23990.1			heat shock protein 60	HSP60-2 (mitochondria? - very abundant)			mitochondria		M	29.6 protein.folding	39.7	3	24.4	11.8	3.5	25.4658	15.6802	5.24748	4.85295	2.98814	3.92055
AT3G24170.1			Encodes a cytosolic glutathione reductase.	gluthatione reductase - cytosol or peroxisome?					_	21.2.2 redox.ascorbate and glutathione.glutathione	2	2	0.99	1	1	1.03324	1.32883	1.49928	0.689159	0.886313	0.787736
AT3G24503.1			aldehyde dehydrogenase 2C4	aldehyde dehydrogenase (ALDH1a)			not plastid		_	5.1 fermentation.aldehyde dehydrogenase	3	2	1	2	0.99	1.04368	2.65766	1.48429	0.703152	1.79053	1.24684
AT3G25520.1	60	AT3G25520.1AT5G39740.1	ribosomal protein L5	60S ribosomal protein L5 (RPL5)			cytosol		M	29.2.1.2.2.5 protein.synthesis.ribosomal protein.eukaryotic.60S subunit.L5	34	3	22.5	4.5	7	23.4828	5.97974	10.495	2.23753	0.569773	1.40365
AT3G25530.1			glyoxylate reductase 1	glyoxylate reductase 1 (GR1) (AtGHBDH)			cytosol		_	7.1.3 OPP.oxidative PP.6-phosphogluconate dehydrogenase	27	3	8	7	12	8.34943	9.30182	17.9914	0.46408	0.517016	0.490548
AT3G25860.1			2-oxoacid dehydrogenases acyltransferase family protein	E2 - dihydrolipoamide acetyltransferase, plastid - subunit of pyruvate dehydrogenase complex			plastid	x	C	11.1.31 lipid metabolism.FA synthesis and FA elongation.pyruvate DH	6	2	2	0.99	4	2.08736	1.31554	5.99712	0.34806	0.219363	0.283711
AT3G25920.1			ribosomal protein L15	50S ribosomal protein L15			plastid ribosome	x	C	29.2.1.1.1.2.15 protein.synthesis.ribosomal protein.prokaryotic.chloroplast.50S subunit.L15	16	3	6	3	7	6.26207	3.98649	10.495	0.596675	0.379849	0.488262
AT3G26060.1			encodes periredoxin Q which decomposes peroxides and plays a role in the protection of the photosynthetic apparatus	Peroxiredoxin Q (Prx Q) (monomeric)			plastid	x	C	21.5 redox.periredoxins	23	3	5	4	14	5.2184	5.31533	20.9899	0.248614	0.253232	0.250923
AT3G26650.1			Encodes one of the two subunits forming the photosynthetic glyceraldehyde-3-phosphate dehydrogenase (GAPDH) and as such a constituent of the supramolecular complex with phosphoribulokinase (PRK) thought to be linked by a small peptide encoded by CP12-2. GapA-1 is coordinately expressed by light with PRK and CP12-2. The enzyme activity, tested in leaf protein extracts dropped significantly after e…	glyceraldehyde 3-phosphate dehydrogenase A-1 (GAPA-1)			plastid stroma	x	C	1.3.4 PS.calvin cycle.GAP	120	3	54.1	38.8	27.1	56.463	51.5587	40.6305	1.38967	1.26896	1.32932
AT3G27830.1	87	AT3G27830.1AT3G27850.1	ribosomal protein L12-A	50S ribosomal protein L12-A (homologous to L12-C)			plastid ribosome	x	C	29.2.1.1.1.2.12 protein.synthesis.ribosomal protein.prokaryotic.chloroplast.50S subunit.L12	3.5	2	2	0.99	1.5	2.08736	1.31554	2.24892	0.92816	0.584967	0.756564
AT3G27850.1	87	AT3G27830.1AT3G27850.1	50S ribosomal protein L12-C	50S ribosomal protein L12-C (homologous to L12-A)			plastid ribosome	x	C	29.2.1.1.1.2.12 protein.synthesis.ribosomal protein.prokaryotic.chloroplast.50S subunit.L12	3.5	2	2	0.99	1.5	2.08736	1.31554	2.24892	0.92816	0.584967	0.756564
AT3G27925.1			DegP protease 1	DEG1 protease (homohexamer)			thylakoid-peripheral-lumenal-side	x	C	29.5.5.1.1* protein.degradation.serine protease.PA.S1	139	3	55	44	40	57.4023	58.4686	59.9712	0.957165	0.974944	0.966055
AT3G28220.1			TRAF-like family protein; FUNCTIONS IN: molecular_function unknown; INVOLVED IN: response to salt stress; LOCATED IN: vacuole, chloroplast envelope; EXPRESSED IN: 19 plant structures; EXPRESSED DURING: 13 growth stages; CONTAINS InterPro DOMAIN/s: TRAF-like (InterPro:IPR008974), MATH (InterPro:IPR002083); BEST Arabidopsis thaliana protein match is: TRAF-like family protein (TAIR:AT1G58270.1); Has…	MATH domain-containing protein			plastid	x	_	35.2 not assigned.unknown	2	2	1	1	0.99	1.04368	1.32883	1.48429	0.703152	0.895266	0.799209
AT3G28940.1			AIG2-like (avirulence induced gene) family protein; FUNCTIONS IN: molecular_function unknown; INVOLVED IN: response to bacterium; LOCATED IN: plasma membrane, chloroplast; EXPRESSED IN: 23 plant structures; EXPRESSED DURING: 14 growth stages; CONTAINS InterPro DOMAIN/s: AIG2-like (InterPro:IPR009288); BEST Arabidopsis thaliana protein match is: AIG2-like (avirulence induced gene) family protein (…	avirulence-responsive protein - similarity to AIG2 protein (avrRpt2)			not plastid		_	20.1 stress.biotic	4	2	0.99	2	2	1.03324	2.65766	2.99856	0.34458	0.886313	0.615446
AT3G29320.1			Glycosyl transferase, family 35	starch phosphorylase-1			plastid stroma	x	C	2.2.2.2 major CHO metabolism.degradation.starch.starch phosphorylase	6	1	6	0.99	0.99	6.26207	1.31554	1.48429	4.21891	0.886313	2.55261
AT3G29360.1			Encodes one of four UDP-glucose dehydrogenase UGD) genes. Mutation of this gene in combination with UGD3 leads to swollen plant cell walls and severe developmental defects associated with changes in pectic polysaccharides.	UDP-glucose 6-dehydrogenase, putative			not plastid		S	10.1.4 cell wall.precursor synthesis.UGD	4.5	1	4.5	0.99	0.99	4.69656	1.31554	1.48429	3.16418	0.886313	2.02525
AT3G44310.1			Mutants are resistant to indole-3-acetonitrile (IAN). NIT1 catalyzes the terminal activation step in indole-acetic acid biosynthesis. Predominantly expressed isoform of nitrilase isoenzyme family. Aggregation of NIT1 in cells directly abutting wound sites is one of the earliest events associated with wound and herbicide-induced cell death. The protein undergoes thiolation following treatment with…	nitrilase 1 (NIT1 or NITI) - dual localized in cytosol and nucleus			nucleus; cytosol		_	17.2.1 hormone metabolism.auxin.synthesis-degradation	147	3	53	40	54	55.315	53.1533	80.9611	0.683229	0.656528	0.669879
AT3G44890.1			ribosomal protein L9	50S ribosomal protein L9			plastid ribosome	x	C	29.2.1.1.1.2.9 protein.synthesis.ribosomal protein.prokaryotic.chloroplast.50S subunit.L9	26	3	7	8	11	7.30575	10.6307	16.4921	0.442986	0.644591	0.543789
AT3G45030.1	81	AT3G45030.1AT5G62300.1	Ribosomal protein S10p/S20e family protein; FUNCTIONS IN: structural constituent of ribosome, RNA binding; INVOLVED IN: translation; LOCATED IN: cytosolic small ribosomal subunit, small ribosomal subunit; EXPRESSED IN: guard cell; CONTAINS InterPro DOMAIN/s: Ribosomal protein S10, conserved site (InterPro:IPR018268), Ribosomal protein S10, eukaryotic/archaeal (InterPro:IPR005729), Ribosomal prote…	40S ribosomal protein S20 (RPS20A)			cytosol		_	29.2.1.2.1.20 protein.synthesis.ribosomal protein.eukaryotic.40S subunit.S20	9	3	3	3	3	3.13104	3.98649	4.49784	0.69612	0.886313	0.791217
AT3G45140.1			lipoxygenase 2	lipoxygenase AtLOX2, plastid			plastid stroma	x	C	17.7.1.2 hormone metabolism.jasmonate.synthesis-degradation.lipoxygenase	5	2	1	0.99	4	1.04368	1.31554	5.99712	0.17403	0.219363	0.196696
AT3G46970.1			alpha-glucan phosphorylase 2	heteroglycan phosphorylase-2 (PHS2) (cytosol)			cytosol		_	2.2.2.2 major CHO metabolism.degradation.starch.starch phosphorylase	3	1	3	0.99	0.99	3.13104	1.31554	1.48429	2.10946	0.886313	1.49788
AT3G47520.1			malate dehydrogenase	plastid malate dehydrogenase [NAD] chlMDH			plastid stroma	x	C	8.2.99 TCA / org.transformation.other organic acid transformations.misc	18.5	3	7.4	4.9	6.2	7.72322	6.51127	9.29553	0.830853	0.700473	0.765663
AT3G48000.1			aldehyde dehydrogenase 2B4	aldehyde dehydrogenase (ALDH2)			mitochondria		M	5.1 fermentation.aldehyde dehydrogenase	6	2	2	0.99	4	2.08736	1.31554	5.99712	0.34806	0.219363	0.283711
AT3G48420.1			Haloacid dehalogenase-like hydrolase (HAD) superfamily protein	haloacid dehalogenase-like hydrolase-2			plastid stroma	x	C	3.2 minor CHO metabolism.trehalose	14	3	2	4	8	2.08736	5.31533	11.9942	0.17403	0.443157	0.308593
AT3G48730.1			glutamate-1-semialdehyde 2,1-aminomutase 2 (GSA2); FUNCTIONS IN: glutamate-1-semialdehyde 2,1-aminomutase activity, pyridoxal phosphate binding, transaminase activity, catalytic activity; INVOLVED IN: porphyrin biosynthetic process; LOCATED IN: chloroplast stroma, chloroplast, chloroplast envelope; EXPRESSED IN: 23 plant structures; EXPRESSED DURING: 15 growth stages; CONTAINS InterPro DOMAIN/s: …	glutamate-1-semialdehyde 2,1-aminomutase 2 (GSA 2)			plastid stroma	x	C	19.3 tetrapyrrole synthesis.GSA	29.4	3	10	10	9.4	10.4368	13.2883	14.0932	0.740554	0.942886	0.84172
AT3G49010.1			Encodes 60S ribosomal protein L13. Homolog of human breast basic conserved 1 (BBC1).	60S ribosomal protein L13 (RPL13B)			cytosol		_	29.2.1.2.2.13 protein.synthesis.ribosomal protein.eukaryotic.60S subunit.L13	22	3	10	2	10	10.4368	2.65766	14.9928	0.69612	0.177263	0.436691
AT3G49110.1	102	AT3G49110.1AT3G49120.1	Class III peroxidase Perx33. Expressed in roots. Located in the cell wall. Involved in cell elongation. Expression activated by light. May play a role in generating H2O2 during defense response.	ATPCA/ATPRX33/PRX33/PRXCA (PEROXIDASE 33); peroxidase			cell wall		S	26.12 misc.peroxidases	3.5	2	1.5	2	0.99	1.56552	2.65766	1.48429	1.05473	1.79053	1.42263
AT3G49120.1	102	AT3G49110.1AT3G49120.1	Class III peroxidase Perx34. Expressed in roots, leaves and stems. Located in the cell wall. Involved in cell elongation. Expression activated by light. May play a role in generating H2O2 during defense response.	peroxidase, Atpx34			cell wall		S	26.12 misc.peroxidases	8.5	3	1.5	2	5	1.56552	2.65766	7.4964	0.208836	0.354525	0.281681
AT3G49680.1			Encodes a chloroplast branched-chain amino acid aminotransferase. Complements the yeast leu/iso-leu/val auxotrophy mutant.	branched-chain-amino-acid transaminase (ATBCAT-3)			plastid stroma	x	C	13.1.4.1.4 amino acid metabolism.synthesis.branched chain group.common.branched-chain amino acid aminotransferase	6	3	3	2	1	3.13104	2.65766	1.49928	2.08836	1.77263	1.93049
AT3G49910.1			Translation protein SH3-like family protein	60S ribosomal protein L26 (RPL26A)			cytosol		M	29.2.1.2.2.26 protein.synthesis.ribosomal protein.eukaryotic.60S subunit.L26	6	1	6	0.99	0.99	6.26207	1.31554	1.48429	4.21891	0.886313	2.55261
AT3G50820.1			photosystem II subunit O-2	psbO OEC33-like			thylakoid-peripheral-lumenal-side	x	C	1.1.1.2 PS.lightreaction.photosystem II.PSII polypeptide subunits	6.6	2	0.99	1.5	5.1	1.03324	1.99325	7.64633	0.135129	0.26068	0.197905
AT3G51260.1	77	AT5G66140.1AT3G51260.1	20S proteosomal alpha subunits. Interacts with SnRK, SKP1/ASK1 during proteasomal binding of an SCF ubiquitin ligase.	20S proteasome alpha subunit D (PAD1)			cytosol		_	29.5.11.20.1* protein.degradation.ubiquitin.proteasome.20S	10	3	5	3.5	1.5	5.2184	4.65091	2.24892	2.3204	2.06806	2.19423
AT3G52150.1			RNA-binding (RRM/RBD/RNP motifs) family protein; FUNCTIONS IN: RNA binding, nucleotide binding, nucleic acid binding; LOCATED IN: thylakoid, chloroplast thylakoid membrane, chloroplast stroma, chloroplast, chloroplast envelope; EXPRESSED IN: 24 plant structures; EXPRESSED DURING: 14 growth stages; CONTAINS InterPro DOMAIN/s: RNA recognition motif, RNP-1 (InterPro:IPR000504), Nucleotide-binding, a…	PSRP-2 associates with 30S (substitute 16S?)			plastid ribosome	x	C	29.2.1.1.1.1 protein.synthesis.ribosomal protein.prokaryotic.chloroplast.30S subunit	7	2	4	0.99	3	4.17472	1.31554	4.49784	0.92816	0.292483	0.610322
AT3G52380.1			chloroplast RNA-binding protein 33	RNA-binding protein cp33			plastid stroma	x	C	27.4 RNA.RNA binding	21	3	7	6	8	7.30575	7.97299	11.9942	0.609105	0.664735	0.63692
AT3G52580.1	13	AT3G11510.1AT2G36160.1AT3G52580.1	Ribosomal protein S11 family protein; CONTAINS InterPro DOMAIN/s: Ribosomal protein S11 (InterPro:IPR001971), Ribosomal S11, conserved site (InterPro:IPR018102); BEST Arabidopsis thaliana protein match is: Ribosomal protein S11 family protein (TAIR:AT3G11510.1); Has 8774 Blast hits to 8774 proteins in 2899 species: Archae - 250; Bacteria - 4863; Metazoa - 589; Fungi - 162; Plants - 729; Viruses -…	40S ribosomal protein S14 (RPS14C)			cytosol		_	29.2.1.2.1.14 protein.synthesis.ribosomal protein.eukaryotic.40S subunit.S14	6	3	4	1	1	4.17472	1.32883	1.49928	2.78448	0.886313	1.8354
AT3G52880.1			monodehydroascorbate reductase 1	monodehydroascorbate reductase, putative, (NADH)			peroxisome		_	21.2.1 redox.ascorbate and glutathione.ascorbate	36	3	8	13	15	8.34943	17.2748	22.4892	0.371264	0.768138	0.569701
AT3G52930.1			Aldolase superfamily protein; FUNCTIONS IN: copper ion binding; INVOLVED IN: response to cadmium ion, response to karrikin, response to salt stress, pentose-phosphate shunt; LOCATED IN: in 8 components; EXPRESSED IN: 29 plant structures; EXPRESSED DURING: 15 growth stages; CONTAINS InterPro DOMAIN/s: Aldolase-type TIM barrel (InterPro:IPR013785), Fructose-bisphosphate aldolase, class-I (InterPro:…	fructose-bisphosphate aldolase			cytosol		_	4.7 glycolysis.aldolase	53.4	3	19.8	22.8	10.8	20.6648	30.2974	16.1922	1.27622	1.87111	1.57366
AT3G52960.1			Thioredoxin superfamily protein; FUNCTIONS IN: oxidoreductase activity, antioxidant activity; INVOLVED IN: defense response to bacterium, peptidyl-cysteine S-nitrosylation; LOCATED IN: thylakoid, chloroplast stroma, chloroplast, plant-type cell wall; EXPRESSED IN: 25 plant structures; EXPRESSED DURING: 15 growth stages; CONTAINS InterPro DOMAIN/s: Thioredoxin fold (InterPro:IPR012335), Thioredoxi…	Peroxiredoxin IIE (PrxII E)			plastid stroma	x	C	21.5 redox.periredoxins	5	2	1	0.99	4	1.04368	1.31554	5.99712	0.17403	0.219363	0.196696
AT3G53430.1	23	AT2G37190.1AT5G60670.1AT3G53430.1	Ribosomal protein L11 family protein	60S ribosomal protein L12 (RPL12B)			cytosol		_	29.2.1.2.2.12 protein.synthesis.ribosomal protein.eukaryotic.60S subunit.L12	6.3	3	2	2.3	2	2.08736	3.05631	2.99856	0.69612	1.01926	0.85769
AT3G53460.1			Encodes a nuclear gene with a consensus RNA-binding domain that is localized to the chloroplast.	RNA binding protein CP29 A' (RNP29A')			plastid stroma	x	C	27.4 RNA.RNA binding	7	2	3	4	0.99	3.13104	5.31533	1.48429	2.10946	3.58106	2.84526
AT3G53870.1	64	AT2G31610.1AT3G53870.1	Ribosomal protein S3 family protein; FUNCTIONS IN: structural constituent of ribosome, RNA binding; INVOLVED IN: response to salt stress, translation; LOCATED IN: cytosolic small ribosomal subunit, cytosolic ribosome, membrane; EXPRESSED IN: root, leaf; CONTAINS InterPro DOMAIN/s: K Homology, prokaryotic type (InterPro:IPR009019), K Homology, type 2 (InterPro:IPR004044), K Homology (InterPro:IPR0…	40S ribosomal protein S3 (RPS3B)			cytosol		_	29.2.1.2.1.3 protein.synthesis.ribosomal protein.eukaryotic.40S subunit.S3	8.9	3	2.5	3.7	2.7	2.6092	4.91668	4.04805	0.644556	1.21458	0.929567
AT3G54050.1			Encodes a chloroplastic fructose 1,6-bisphosphate phosphatase. also known as HCEF1 (High Cyclic Electron Flow 1). hcef1 mutants have constitutively elevated electron flow (CEFI) and plants with antisense suppression of this enzyme have higher levels of net leaf photosynthesis and increased sucrose biosynthesis.	fructose-bisphosphatase (FBPA), high CEF1 (hcef1)			plastid stroma	x	C	1.3.7 PS.calvin cycle.FBPase	71	3	26	19	26	27.1357	25.2478	38.9813	0.69612	0.64769	0.671905
AT3G54210.1			Ribosomal protein L17 family protein	50S ribosomal protein L17			plastid ribosome	x	C	29.2.1.1.1.2.17 protein.synthesis.ribosomal protein.prokaryotic.chloroplast.50S subunit.L17	2	2	1	0.99	1	1.04368	1.31554	1.49928	0.69612	0.87745	0.786785
AT3G54400.1			Eukaryotic aspartyl protease family protein	aspartic protease			not plastid		S	29.5.4.1.1* protein.degradation.aspartate protease.AA.A1	11	3	4	5	2	4.17472	6.64416	2.99856	1.39224	2.21578	1.80401
AT3G55250.1			unknown protein; FUNCTIONS IN: molecular_function unknown; INVOLVED IN: biological_process unknown; LOCATED IN: mitochondrion, chloroplast, nucleus; EXPRESSED IN: 23 plant structures; EXPRESSED DURING: 13 growth stages; Has 46 Blast hits to 46 protei	PSA3- PSI assembly factor with PYG7			thylakoid-peripheral-stromal-side	x	C	29.8 protein.protein assembly and cofactor ligation; 1.1.2 PS.lightreaction.photosystem I	4	2	0.99	1	3	1.03324	1.32883	4.49784	0.22972	0.295438	0.262579
AT3G55260.1			beta-hexosaminidase 1	glycosyl hydrolase family 20 protein, similar to beta-hexosaminidase A					S	35.1 not assigned.no ontology	3	1	0.99	0.99	3	1.03324	1.31554	4.49784	0.22972	0.292483	0.261102
AT3G55410.1			2-oxoglutarate dehydrogenase, E1 component	2-oxoglutarate dehydrogenase, E1 subunit			mitochondria		M	8.1.5 TCA / org.transformation.TCA.2-oxoglutarate dehydrogenase	210.5	3	121.3	58.7	30.5	126.598	78.0024	45.728	2.7685	1.70579	2.23715
AT3G55440.1			triosephosphate isomerase	triosephosphate isomerase-2 (TPI-2)			not plastid		_	4.8 glycolysis.TPI	62.3	3	18.9	15.8	27.6	19.7255	20.9955	41.3801	0.476691	0.507382	0.492037
AT3G55610.1	58	AT3G55610.1AT2G39800.1	delta 1-pyrroline-5-carboxylate synthase 2	delta 1-pyrroline-5-carboxylate synthetase B / P5CS B (P5CS2)			cytosol		_	13.1.2.2.1 amino acid metabolism.synthesis.glutamate family.proline.delta 1-pyrroline-5-carboxylate synthetase	2.5	1	2.5	0.99	0.99	2.6092	1.31554	1.48429	1.75788	0.886313	1.3221
AT3G55800.1			sedoheptulose-bisphosphatase	sedoheptulose-bisphosphatase (SBPase)			plastid stroma	x	C	1.3.9 PS.calvin cycle.seduheptulose bisphosphatase	95	3	39	30	26	40.7035	39.8649	38.9813	1.04418	1.02267	1.03342
AT3G56460.1			GroES-like zinc-binding alcohol dehydrogenase family protein	oxidoreductase, zinc-binding dehydrogenase family protein			peroxisome		_	35.2 not assigned.unknown	3	2	0.99	2	1	1.03324	2.65766	1.49928	0.689159	1.77263	1.23089
AT3G57260.1			beta-1,3-glucanase 2	glucan endo-1,3-beta-glucosidase					S	26.4 misc.beta 1,3 glucan hydrolases	4	2	0.99	2	2	1.03324	2.65766	2.99856	0.34458	0.886313	0.615446
AT3G58140.1			phenylalanyl-tRNA synthetase class IIc family protein	Phe-tRNA synthetase (dual targeted - cTP/mTP)			plastid stroma; mitochondria	x	C	29.1.20 protein.aa activation.phenylalanine-tRNA ligase	4	2	2	0.99	2	2.08736	1.31554	2.99856	0.69612	0.438725	0.567423
AT3G58610.1			ketol-acid reductoisomerase; FUNCTIONS IN: copper ion binding, ketol-acid reductoisomerase activity; INVOLVED IN: response to cadmium ion, branched chain family amino acid biosynthetic process; LOCATED IN: in 6 components; EXPRESSED IN: 26 plant structures; EXPRESSED DURING: 15 growth stages; CONTAINS InterPro DOMAIN/s: Acetohydroxy acid isomeroreductase, catalytic (InterPro:IPR013116), 6-phospho…	ketol-acid reductoisomerase			plastid stroma	x	C	13.1.4.1.2 amino acid metabolism.synthesis.branched chain group.common.ketol-acid reductoisomerase	28	3	6	13	9	6.26207	17.2748	13.4935	0.46408	1.28023	0.872155
AT3G58700.1	12	AT5G45775.1AT4G18730.1AT2G42740.1AT3G58700.1	Ribosomal L5P family protein; FUNCTIONS IN: structural constituent of ribosome; INVOLVED IN: translation; LOCATED IN: cytosolic ribosome, cytosolic large ribosomal subunit, vacuole; EXPRESSED IN: 23 plant structures; EXPRESSED DURING: 13 growth stages; CONTAINS InterPro DOMAIN/s: Ribosomal protein L5 (InterPro:IPR002132), Ribosomal protein L5, conserved site (InterPro:IPR020929), Ribosomal protei…	60S ribosomal protein L11 (RPL11B)			cytosol		_	29.2.1.2.2.11 protein.synthesis.ribosomal protein.eukaryotic.60S subunit.L11	2.3	2	1.3	0.99	1	1.35678	1.31554	1.49928	0.904956	0.87745	0.891203
AT3G59970.3			methylenetetrahydrofolate reductase MTHFR1 mRNA, complete	methylenetetrahydrofolate reductase 1 (NADPH) (MTHFR1)			not plastid		_	25.6 C1-metabolism.methylenetetrahydrofolate reductase	3	2	1	2	0.99	1.04368	2.65766	1.48429	0.703152	1.79053	1.24684
AT3G60750.1			Transketolase; FUNCTIONS IN: catalytic activity, transketolase activity; INVOLVED IN: response to cadmium ion, response to salt stress; LOCATED IN: chloroplast stroma, chloroplast, chloroplast envelope; EXPRESSED IN: 27 plant structures; EXPRESSED DURING: 17 growth stages; CONTAINS InterPro DOMAIN/s: Transketolase, bacterial-like (InterPro:IPR005478), Transketolase, N-terminal (InterPro:IPR005474…	transketolase-1 (TKL-1)			plastid stroma	x	C	1.3.8 PS.calvin cycle.transketolase	193	3	65	60	68	67.8391	79.7299	101.951	0.665409	0.782041	0.723725
AT3G60770.1		AT4G00100.1AT3G60770.1	Ribosomal protein S13/S15; FUNCTIONS IN: structural constituent of ribosome; INVOLVED IN: translation; LOCATED IN: cytosolic small ribosomal subunit, cytosolic ribosome, nucleolus, cell wall, chloroplast; EXPRESSED IN: 25 plant structures; EXPRESSED DURING: 15 growth stages; CONTAINS InterPro DOMAIN/s: Ribosomal protein S13/S15, N-terminal (InterPro:IPR012606), Ribosomal protein S15 (InterPro:IPR…	40S ribosomal protein S13 (RPS13A)			cytosol		M	29.2.1.2.1.13 protein.synthesis.ribosomal protein.eukaryotic.40S subunit.S13	11	1	11	0.99	0.99	11.4805	1.31554	1.48429	7.73467	0.886313	4.31049
AT3G60820.1			Encodes 20S proteasome beta subunit PBF1 (PBF1).	20S proteasome beta subunit F1 (PBF1)			cytosol		_	29.5.11.20.1* protein.degradation.ubiquitin.proteasome.20S	7	2	0.99	4	3	1.03324	5.31533	4.49784	0.22972	1.18175	0.705735
AT3G61440.1			cysteine synthase C1	cysteine synthase (O-acetylserine (thiol)-lyase/O-acetylserine sulfhydrylase/AtcysC1)			mitochondria		M	13.1.5.3.1 amino acid metabolism.synthesis.serine-glycine-cysteine group.cysteine.OASTL	5	2	4	1	0.99	4.17472	1.32883	1.48429	2.81261	0.895266	1.85394
AT3G62030.1			nuclear-encoded chloroplast stromal cyclophilin CYP20-3 (also known as ROC4). Protein is tyrosine-phosphorylated and its phosphorylation state is modulated in response to ABA in Arabidopsis thaliana seeds.	peptidylprolyl isomerase ROC4 (CYP20-3)			plastid stroma	x	C	29.6 protein.folding	62	3	14	20	28	14.6115	26.5766	41.9798	0.34806	0.633081	0.490571
AT3G62290.1	5	AT3G62290.1AT1G23490.1AT5G14670.1AT1G10630.1AT1G70490.1AT2G47170.1	A member of ARF GTPase family. A thaliana has 21 members of this family, known to be essential for vesicle coating and uncoating and functions in GTP-binding. The gene is shown to play a role in cell division, cell expansion and cellulose production using antisense construct.	ADP-ribosylation factor (ATARFA1E)			not plastid		S	29.3.4.99 protein.targeting.secretory pathway.unspecified	1.8	2	1.3	0.99	0.5	1.35678	1.31554	0.74964	1.80991	1.7549	1.78241
AT3G63140.1			chloroplast stem-loop binding protein of 41 kDa	Rap41 or CSP41A			plastid stroma	x	C	27.3.99 RNA.regulation of transcription.unclassified	23	3	11	8	4	11.4805	10.6307	5.99712	1.91433	1.77263	1.84348
AT3G63190.1			ribosome recycling factor, chloroplast precursor	Putative ribosome recycling factor			plastid stroma	x	C	29.2.9* protein.synthesis.ribosome recycling	19	3	2	5	12	2.08736	6.64416	17.9914	0.11602	0.369297	0.242659
AT3G63490.1			Ribosomal protein L1p/L10e family	50S ribosomal protein L1			plastid ribosome	x	C	29.2.1.1.1.2.1 protein.synthesis.ribosomal protein.prokaryotic.chloroplast.50S subunit.L1	45	3	16	13	16	16.6989	17.2748	23.9885	0.69612	0.720129	0.708125
AT4G00490.1			beta-amylase 2	beta-amylase 2 (BAM2 or BMY9)			plastid stroma	x	C	2.2.2.1 major CHO metabolism.degradation.starch.starch cleavage	8	2	0.99	5	3	1.03324	6.64416	4.49784	0.22972	1.47719	0.853454
AT4G01310.1			Ribosomal L5P family protein	50S ribosomal protein L5			plastid ribosome	x	C	29.2.1.1.1.2.5 protein.synthesis.ribosomal protein.prokaryotic.chloroplast.50S subunit.L5	47	3	7	17	23	7.30575	22.5901	34.4834	0.211863	0.655101	0.433482
AT4G02520.1			Encodes glutathione transferase belonging to the phi class of GSTs. Naming convention according to Wagner et al. (2002). The expression of this gene is upregulated by herbicide safeners such as benoxacor and fenclorim.	glutathione transferase Phi (ATGSTF2) - very abundant - mutiple locations			stroma; plasma membrane; cytosol	x	_	26.9 misc.glutathione S transferases	38	3	7	11	20	7.30575	14.6171	29.9856	0.243642	0.487472	0.365557
AT4G02930.1			GTP binding Elongation factor Tu family protein	elongation factor Tu (EF-Tu)			not plastid		C	29.2.4 protein.synthesis.elongation	11	1	11	0.99	0.99	11.4805	1.31554	1.48429	7.73467	0.886313	4.31049
AT4G03520.1			Thioredoxin superfamily protein	thioredoxin m2			thylakoid-peripheral-stromal-side; plastid stroma	x	C	21.1 redox.thioredoxin	7	3	2	2	3	2.08736	2.65766	4.49784	0.46408	0.590875	0.527478
AT4G05180.1			photosystem II subunit Q-2	psbQ OEC16-like Tat lTP			thylakoid-peripheral-lumenal-side	x	C	1.1.1.2 PS.lightreaction.photosystem II.PSII polypeptide subunits	53.6	3	13.4	9.6	30.6	13.9853	12.7568	45.878	0.304837	0.278059	0.291448
AT4G08390.1			Encodes a chloroplastic stromal ascorbate peroxidase sAPX. Ascorbate peroxidases are enzymes that scavenge hydrogen peroxide in plant cells. Eight types of APX have been described for Arabidopsis: three cytosolic (APX1, APX2, APX6), two chloroplastic types (stromal sAPX, thylakoid tAPX), and three microsomal (APX3, APX4, APX5) isoforms.	stromal L-ascorbate peroxidase (sAPX) - dual mito & chloro)			plastid stroma; mitochondria	x	C	21.2.1 redox.ascorbate and glutathione.ascorbate	14	3	1	6	7	1.04368	7.97299	10.495	0.0994458	0.759697	0.429571
AT4G08870.1			Encodes one of the two arginase in the genome. Gene expression is enhanced by methyl jasmonate treatment. It is involved in the defense response to B.cinerea.	arginase 2 (ARGAH2)			mitochondria		M	13.2.2.3 amino acid metabolism.degradation.glutamate family.arginine	12	2	0.99	6	6	1.03324	7.97299	8.99568	0.11486	0.886313	0.500587
AT4G09000.1			general regulatory factor 1	14-3-3 protein GF14 chi (grf1)			not plastid		_	30.7 signalling.14-3-3 proteins	29.6	3	12.2	6.6	10.8	12.7329	8.77029	16.1922	0.786358	0.541636	0.663997
AT4G09010.1			ascorbate peroxidase 4	TL29			thylakoid-peripheral-lumenal-side	x	C	35.2 not assigned.unknown	20	2	4	0.99	16	4.17472	1.31554	23.9885	0.17403	0.0548406	0.114435
AT4G09320.1			Nucleoside diphosphate kinase family protein	NDPK1 - very abundant & multiple localizations			peroxisome; nucleus; cytosol		_	23.4.10 nucleotide metabolism.phosphotransfer and pyrophosphatases.nucleoside diphosphate kinase	18	3	9	4	5	9.39311	5.31533	7.4964	1.25302	0.709051	0.981034
AT4G09650.1			ATP synthase delta-subunit gene	CF1d - atpD			thylakoid-peripheral-stromal-side	x	C	1.1.4 PS.lightreaction.ATP synthase	2	2	1	0.99	1	1.04368	1.31554	1.49928	0.69612	0.87745	0.786785
AT4G09800.1	29	AT1G34030.1AT4G09800.1AT1G22780.1	S18 ribosomal protein	40S ribosomal protein S18 (RPS18C)			cytosol		_	29.2.1.2.1.18 protein.synthesis.ribosomal protein.eukaryotic.40S subunit.S18	6	3	3.7	1.3	1	3.86161	1.72748	1.49928	2.57565	1.15221	1.86393
AT4G10320.1			tRNA synthetase class I (I, L, M and V) family protein	isoleucyl-tRNA synthetase, putative					_	29.1.5 protein.aa activation.isoleucine-tRNA ligase	11	3	4	3	4	4.17472	3.98649	5.99712	0.69612	0.664735	0.680428
AT4G10480.1			Nascent polypeptide-associated complex (NAC), alpha subunit family protein; FUNCTIONS IN: molecular_function unknown; INVOLVED IN: biological_process unknown; LOCATED IN: cellular_component unknown; EXPRESSED IN: 25 plant structures; EXPRESSED DURING: 14 growth stages; CONTAINS InterPro DOMAIN/s: Ubiquitin-associated/translation elongation factor EF1B, N-terminal (InterPro:IPR000449), Nascent pol…	nascent polypeptide associated complex alpha chain protein, putative / alpha-NAC			not plastid		_	29.2.4 protein.synthesis.elongation	3	2	2	0.99	1	2.08736	1.31554	1.49928	1.39224	0.87745	1.13485
AT4G11010.1		AT4G23895.3AT4G11010.1AT4G23900.1	nucleoside diphosphate kinase 3 (ndpk3), located to the inter-membrane space in mitochondria	NDPK3			mitochondria		C	23.4.10 nucleotide metabolism.phosphotransfer and pyrophosphatases.nucleoside diphosphate kinase	2	2	1	0.99	1	1.04368	1.31554	1.49928	0.69612	0.87745	0.786785
AT4G11150.1			vacuolar ATP synthase subunit E1	V-ATPase subunit E (VATE)			vacuole-tonoplast		_	34.1.1 transport.p- and v-ATPases.H+-transporting two-sector ATPase	7	3	3	2	2	3.13104	2.65766	2.99856	1.04418	0.886313	0.965247
AT4G12060.1			Double Clp-N motif protein	CLPT2 (with P-ring)	x		plastid stroma	x	C	29.5.5.30* protein.degradation.serine protease.regulator	35	2	24	11	0.99	25.0483	14.6171	1.48429	16.8756	9.84792	13.3618
AT4G12420.1			Encodes a protein of unknown function involved in directed root tip growth. It is a member of 19-member gene family and is distantly related structurally to the multiple-copper oxidases ascorbate oxidase and laccase, though it lacks the copper-binding domains. The protein is glycosylated and GPI-anchored. It is localized to the plasma membrane and the cell wall. The gene is expressed most strongl…	multi-copper oxidase (SKU5)-dual localized in plasma membrane & cell wall			plasma membrane; cell wall		S	35.1 not assigned.no ontology	5	3	2	2	1	2.08736	2.65766	1.49928	1.39224	1.77263	1.58243
AT4G13430.1			isopropyl malate isomerase large subunit 1	isopropylmalate isomerase (IPMI) LSU - also involved in Met-derived glucosinolate synthesis			plastid stroma	x	C	13.1.4.4 amino acid metabolism.synthesis.branched chain group.leucine specific	9	3	3	3	3	3.13104	3.98649	4.49784	0.69612	0.886313	0.791217
AT4G13930.1			serine hydroxymethyltransferase 4	glycine/serine hydroxymethyltransferase			not plastid		_	25.1 C1-metabolism.glycine hydroxymethyltransferase	33	3	8	17	8	8.34943	22.5901	11.9942	0.69612	1.88342	1.28977
AT4G13940.1			S-adenosyl-L-homocysteine hydrolase	S-adenosyl-L-homocysteine hydrolase (HOG11);			not plastid		_	13.2.3.4 amino acid metabolism.degradation.aspartate family.methionine	51	3	28	16	7	29.223	21.2613	10.495	2.78448	2.02586	2.40517
AT4G14040.1			selenium-binding protein 2 (SBP2); FUNCTIONS IN: selenium binding; INVOLVED IN: polar nucleus fusion; LOCATED IN: cellular_component unknown; EXPRESSED IN: guard cell; EXPRESSED DURING: seedling growth; CONTAINS InterPro DOMAIN/s: Cytochrome cd1-nitrite reductase-like, C-terminal haem d1 (InterPro:IPR011048), Selenium-binding protein (InterPro:IPR008826); BEST Arabidopsis thaliana protein match i…	selenium-binding protein			not plastid		_	15 metal handling	12.6	3	5.6	4	3	5.8446	5.31533	4.49784	1.29942	1.18175	1.24059
AT4G14880.1			Encodes a cytosolic isoform of cytosolic O-acetylserine(thiol)lyase, a key enzyme in cysteine biosynthesis and for the fixation of inorganic sulfide. It catalyzes the formation of cysteine from O-acetylserine and inorganic sulfide. Gene expression is predominant in the root cortex and the xylem parenchyma. Gene expression is induced in leave, stems and roots by high salt and heavy metal stresses,…	cysteine synthase / O-acetylserine (thiol)-lyase / O-acetylserine sulfhydrylase (OAS1) - very abundant			cytosol		_	13.1.5.3.1 amino acid metabolism.synthesis.serine-glycine-cysteine group.cysteine.OASTL	46	3	11	16	19	11.4805	21.2613	28.4863	0.403017	0.746369	0.574693
AT4G14960.2			Tubulin/FtsZ family protein	tubulin alpha-6 chain (TUA6)			cytoskeleton		_	31.1 cell.organisation	7.7	2	7.1	0.6	0.99	7.41012	0.797299	1.48429	4.99238	0.537159	2.76477
AT4G16155.1			dihydrolipoyl dehydrogenases; FUNCTIONS IN: dihydrolipoyl dehydrogenase activity; INVOLVED IN: oxidation reduction, cell redox homeostasis; LOCATED IN: chloroplast, chloroplast envelope; EXPRESSED IN: 23 plant structures; EXPRESSED DURING: 14 growth stages; CONTAINS InterPro DOMAIN/s: FAD-dependent pyridine nucleotide-disulphide oxidoreductase (InterPro:IPR013027), Pyridine nucleotide-disulphide …	E3 - dihydrolipoamide dehydrogenase 2 (ptlpd2), plastid- subunit of pyruvate dehydrogenase complex			plastid	x	_	11.1.31 lipid metabolism.FA synthesis and FA elongation.pyruvate DH	9	2	4	5	0.99	4.17472	6.64416	1.48429	2.81261	4.47633	3.64447
AT4G16760.1			acyl-CoA oxidase 1	acyl-CoA oxidase (ACX1)			peroxisome		_	11.9.4.2 lipid metabolism.lipid degradation.beta-oxidation.acyl CoA DH	7	2	5	2	0.99	5.2184	2.65766	1.48429	3.51576	1.79053	2.65315
AT4G16830.1			Hyaluronan / mRNA binding family; CONTAINS InterPro DOMAIN/s: Stm1, N-terminal (InterPro:IPR019084), Hyaluronan/mRNA-binding protein (InterPro:IPR006861); BEST Arabidopsis thaliana protein match is: Hyaluronan / mRNA binding family (TAIR:AT4G17520.1); Has 23191 Blast hits to 11934 proteins in 1060 species: Archae - 16; Bacteria - 7670; Metazoa - 7282; Fungi - 1721; Plants - 3144; Viruses - 315; O…	nuclear RNA-binding protein (RGGA)					_	27.4 RNA.RNA binding	3	1	3	0.99	0.99	3.13104	1.31554	1.48429	2.10946	0.886313	1.49788
AT4G17040.1			CLP protease R subunit 4	CLPR4 (R-ring)	x		plastid stroma	x	C	29.5.5.8.1* protein.degradation.serine protease.SK.S14	102	3	64	34	4	66.7955	45.1803	5.99712	11.1379	7.53366	9.33579
AT4G17520.1			Hyaluronan / mRNA binding family	nuclear RNA-binding protein, putative					_	27.4 RNA.RNA binding	4	2	0.99	2	2	1.03324	2.65766	2.99856	0.34458	0.886313	0.615446
AT4G17560.1			Ribosomal protein L19 family protein	50S ribosomal protein L19B (homologous to L19A)			plastid ribosome; plastid ribosome	x	C	29.2.1.1.1.2.19 protein.synthesis.ribosomal protein.prokaryotic.chloroplast.50S subunit.L19	3	2	1	0.99	2	1.04368	1.31554	2.99856	0.34806	0.438725	0.393393
AT4G18440.1			L-Aspartase-like family protein; FUNCTIONS IN: N6-(1,2-dicarboxyethyl)AMP AMP-lyase (fumarate-forming) activity, catalytic activity; INVOLVED IN: purine ribonucleotide biosynthetic process, purine base biosynthetic process, IMP biosynthetic process; LOCATED IN: chloroplast, chloroplast stroma; CONTAINS InterPro DOMAIN/s: Adenylosuccinate lyase C-terminal/plant (InterPro:IPR013539), L-Aspartase-li…	adenylosuccinate lyase			plastid stroma	x	C	23.1.2.8 nucleotide metabolism.synthesis.purine.SAICAR lyase	7	2	0.99	4	3	1.03324	5.31533	4.49784	0.22972	1.18175	0.705735
AT4G18730.1	12	AT5G45775.1AT4G18730.1AT2G42740.1AT3G58700.1	encodes a cytosolic ribosomal protein L16, which is a constituent of 60S large ribosomal complex. Gene is expressed in root and shoot apical meristems and in lateral root primordia. Expression in lateral root primordia is induced by auxin.	60S ribosomal protein L11 (RPL11C) or L16B (RPL16B)			cytosol		_	29.2.1.2.2.16 protein.synthesis.ribosomal protein.eukaryotic.60S subunit.L16	2.3	2	1.3	0.99	1	1.35678	1.31554	1.49928	0.904956	0.87745	0.891203
AT4G19006.1			Proteasome component (PCI) domain protein	26S proteasome regulatory subunit (RPN9b)			cytosol		_	29.5.11.20.2* protein.degradation.ubiquitin.proteasome.26S	4	3	2	1	1	2.08736	1.32883	1.49928	1.39224	0.886313	1.13928
AT4G19410.2		AT5G45280.1AT4G19410.2	Pectinacetylesterase family protein; FUNCTIONS IN: actin binding, carboxylesterase activity; INVOLVED IN: cytoskeleton organization; LOCATED IN: plant-type cell wall; EXPRESSED IN: 23 plant structures; EXPRESSED DURING: 13 growth stages; CONTAINS InterPro DOMAIN/s: Pectinacetylesterase (InterPro:IPR004963), Profilin/allergen (InterPro:IPR002097); BEST Arabidopsis thaliana protein match is: Pectin…	Pectinacetylesterase family protein					S	10.8.2 cell wall.pectin*esterases.acetyl esterase	9	2	7	0.99	2	7.30575	1.31554	2.99856	2.43642	0.438725	1.43757
AT4G20260.1			Encodes a Ca2+ and Cu2+ binding protein. N-terminal myristylation on glycine 2 appears to enable it to associate tightly with the plasma membrane. Recombinant PCaP1 interacts strongly with phosphatidylinositol 3,5-bisphosphate (PtdIns(3,5)P2) and PtdIns (3,4,5)P3, and weakly with PtdIns(3,5)P2 and PtdIns(4,5). It also interacts with calmodulin (CaM) in a calcium-dependent manner. CaM does not int…	DREPP plasma membrane polypeptide family			plasma membrane		_	35.1 not assigned.no ontology	12	3	1	3	8	1.04368	3.98649	11.9942	0.087015	0.332367	0.209691
AT4G20360.1			RAB GTPase homolog E1B	elongation factor Tu (EF-Tu-1), plastid			plastid stroma	x	C	29.2.4 protein.synthesis.elongation	165	3	69	33	63	72.0139	43.8514	94.4546	0.762418	0.464259	0.613338
AT4G20850.1			tripeptidyl peptidase ii	subtilase SBT6.2 Tripeptidyl-peptidase (TTP2)			plastid stroma	x	C	29.5.5.4.1* protein.degradation.serine protease.SB.S8	116	3	58	34	24	60.5334	45.1803	35.9827	1.68229	1.25561	1.46895
AT4G20890.1	40	AT5G44340.1AT4G20890.1	tubulin 9	tubulin beta-9 chain (TUB9)			nucleus		_	31.1 cell.organisation	5.6	2	4.6	0.99	1	4.80092	1.31554	1.49928	3.20215	0.87745	2.0398
AT4G21280.1			photosystem II subunit QA	psbQ OEC16 Tat ltp			thylakoid-peripheral-lumenal-side	x	C	1.1.1.2 PS.lightreaction.photosystem II.PSII polypeptide subunits	94.4	3	20.6	26.4	47.4	21.4998	35.0811	71.0659	0.302533	0.493643	0.398088
AT4G21650.1			Subtilase family protein; FUNCTIONS IN: identical protein binding, serine-type endopeptidase activity; INVOLVED IN: proteolysis, negative regulation of catalytic activity; LOCATED IN: plant-type cell wall; EXPRESSED IN: 22 plant structures; EXPRESSED DURING: 13 growth stages; CONTAINS InterPro DOMAIN/s: Protease-associated PA (InterPro:IPR003137), Proteinase inhibitor, propeptide (InterPro:IPR009…	subtilase SBT3.13					S	29.5.5.4.1* protein.degradation.serine protease.SB.S8	4	2	2	2	0.99	2.08736	2.65766	1.48429	1.4063	1.79053	1.59842
AT4G22010.1			SKU5 similar 4	SKS4 (SKU5 Similar 4); copper ion binding / oxidoreductase					S	26.7 misc.oxidases - copper, flavone etc.	17	2	0.99	3	14	1.03324	3.98649	20.9899	0.0492257	0.189924	0.119575
AT4G23100.1			Encodes the enzyme glutamate-cysteine ligase catalyzing the first, and rate-limiting, step of glutathione biosynthesis. Required for cell proliferation at the root tip. Involved in susceptibility to the bacterial pathogen Pseudomonas syringae. Mutants are phytoalexin defective.	gamma-glutamylcysteine synthetase (GSH1)			plastid stroma	x	C	21.2.2 redox.ascorbate and glutathione.glutathione	5	2	2	0.99	3	2.08736	1.31554	4.49784	0.46408	0.292483	0.378282
AT4G23600.1			Encodes cystine lyase which is expected to be involved in amino acid metabolism, providing the plant with cysteine and the generation of precursors of ethylene biosynthesis. mRNA levels are elevated in response to wounding.	nicotianamine aminotransferase			not plastid		_	15.2 metal handling.binding, chelation and storage	45	3	8	22	15	8.34943	29.2343	22.4892	0.371264	1.29993	0.835595
AT4G23670.1			Polyketide cyclase/dehydrase and lipid transport superfamily protein; FUNCTIONS IN: copper ion binding; INVOLVED IN: response to cadmium ion, response to salt stress, defense response to bacterium; LOCATED IN: vacuole; EXPRESSED IN: 24 plant structures; EXPRESSED DURING: 14 growth stages; CONTAINS InterPro DOMAIN/s: Bet v I allergen (InterPro:IPR000916); BEST Arabidopsis thaliana protein match is…	Pathogenesis-related protein Bet v I family			not plastid		_	20.2.99 stress.abiotic.unspecified	31	3	4	10	17	4.17472	13.2883	25.4878	0.163793	0.521361	0.342577
AT4G24190.1			Chaperone protein htpG family protein	HSP90 or GRP94 - similar to Sheperd (Hsp90-7)			ER		S	29.6 protein.folding	11.3	1	11.3	0.99	0.99	11.7936	1.31554	1.48429	7.94562	0.886313	4.41596
AT4G24280.1			chloroplast heat shock protein 70-1	cpHSP70-1 (DnaK homologue)			plastid stroma	x	C	29.6 protein.folding	197.4	3	77.4	73.6	46.4	80.7808	97.802	69.5666	1.1612	1.40588	1.28354
AT4G24620.1			phosphoglucose isomerase 1	glucose-6-phosphate isomerase (PGI1)			plastid stroma	x	C	4.3 glycolysis.G6PIsomerase	11	2	0.99	8	3	1.03324	10.6307	4.49784	0.22972	2.3635	1.29661
AT4G24820.1			26S proteasome, regulatory subunit Rpn7;Proteasome component (PCI) domain; FUNCTIONS IN: molecular_function unknown; INVOLVED IN: protein catabolic process, ubiquitin-dependent protein catabolic process; LOCATED IN: proteasome complex, nucleus, plasma membrane, proteasome regulatory particle, lid subcomplex, membrane; EXPRESSED IN: 23 plant structures; EXPRESSED DURING: 13 growth stages; CONTAINS…	26S proteasome regulatory subunit (RPN7)			cytosol		_	29.5.11.20.2* protein.degradation.ubiquitin.proteasome.26S	7	3	4	2	1	4.17472	2.65766	1.49928	2.78448	1.77263	2.27855
AT4G24830.1			arginosuccinate synthase family	argininosuccinate synthase			plastid stroma	x	C	13.1.2.3.22 amino acid metabolism.synthesis.glutamate family.arginine.arginosuccinate synthase	6	3	1	1	4	1.04368	1.32883	5.99712	0.17403	0.221578	0.197804
AT4G25130.1			peptide met sulfoxide reductase 4	methionine sulfoxide reductase type A 4 (MSRA4)			plastid stroma	x	C	29.11* protein.methione sulfoxide reductases	18	3	2	8	8	2.08736	10.6307	11.9942	0.17403	0.886313	0.530172
AT4G25370.1			Double Clp-N motif protein	CLPT1 (with P-ring)	x		plastid stroma	x	C	29.5.5.30* protein.degradation.serine protease.regulator	96	2	50	46	0.99	52.184	61.1262	1.48429	35.1576	41.1822	38.1699
AT4G26300.1			Arginyl-tRNA synthetase, class Ic	Arg-tRNA synthetase			plastid stroma	x	_	29.1.19 protein.aa activation.arginine-tRNA ligase	2	2	0.99	1	1	1.03324	1.32883	1.49928	0.689159	0.886313	0.787736
AT4G26530.1			Aldolase superfamily protein; FUNCTIONS IN: fructose-bisphosphate aldolase activity; INVOLVED IN: glycolysis, metabolic process; LOCATED IN: chloroplast; EXPRESSED IN: 18 plant structures; EXPRESSED DURING: 11 growth stages; CONTAINS InterPro DOMAIN/s: Aldolase-type TIM barrel (InterPro:IPR013785), Fructose-bisphosphate aldolase, class-I (InterPro:IPR000741); BEST Arabidopsis thaliana protein mat…	fructose-bisphosphate aldolase, cytoplasmic			cytosol		_	4.7 glycolysis.aldolase	17.7	3	2.5	1.2	14	2.6092	1.5946	20.9899	0.124307	0.0759697	0.100138
AT4G26690.1			PLC-like phosphodiesterase family protein	MRH5/SHV3 (morphogenesis of root hair 5); glycerophosphodiester phosphodiesterase/ kinase			plasma membrane		M	11.9.3.3 lipid metabolism.lipid degradation.lysophospholipases.glycerophosphodiester phosphodiesterase	8.7	3	2	3.5	3.2	2.08736	4.65091	4.79769	0.435075	0.969405	0.70224
AT4G26910.1			Dihydrolipoamide succinyltransferase	dihydrolipoamide succinyltransferase - part of OGDC			mitochondria		M	8.1 TCA / org.transformation.TCA	6.9	1	6.9	0.99	0.99	7.20139	1.31554	1.48429	4.85175	0.886313	2.86903
AT4G26970.1			Encodes an aconitase that can catalyze the conversion of citrate to isocitrate through a cis-aconitate intermediate, indicating that it may participate in the TCA cycle and other primary metabolic pathways. The protein is believed to accumulate in the mitochondria and the cytosol. It affects CSD2 (At2g28190 - a superoxide dismutase) transcript levels and may play a role in the response to oxidati…	Aconitase 2 (ACO2)			mitochondria		C	8.1.3 TCA / org.transformation.TCA.aconitase	25.8	2	14.5	11.3	0.99	15.1333	15.0158	1.48429	10.1957	10.1165	10.1561
AT4G27090.1			Ribosomal protein L14; FUNCTIONS IN: structural constituent of ribosome; INVOLVED IN: translation, ribosome biogenesis; LOCATED IN: in 8 components; EXPRESSED IN: 24 plant structures; EXPRESSED DURING: 13 growth stages; CONTAINS InterPro DOMAIN/s: Ribosomal protein L14 (InterPro:IPR002784); BEST Arabidopsis thaliana protein match is: Ribosomal protein L14 (TAIR:AT2G20450.1); Has 1807 Blast hits t…	60S ribosomal protein L14 (RPL14B)			cytosol		_	29.2.1.2.2.14 protein.synthesis.ribosomal protein.eukaryotic.60S subunit.L14	3	1	3	0.99	0.99	3.13104	1.31554	1.48429	2.10946	0.886313	1.49788
AT4G27320.1			Contains a universal stress protein domain. Protein is phosphorylated in response to Phytophthora infestans zoospores and xylanase.	universal stress protein (USP) family protein					C	20.2.99 stress.abiotic.unspecified	5	3	2	1	2	2.08736	1.32883	2.99856	0.69612	0.443157	0.569638
AT4G27440.1			light-dependent NADPH:protochlorophyllide oxidoreductase B	PORB - constitutive expression - main protein in barley			thylakoid-peripheral-stromal-side	x	C	19.14 tetrapyrrole synthesis.protochlorophyllide reductase	6	3	4	1	1	4.17472	1.32883	1.49928	2.78448	0.886313	1.8354
AT4G27520.1			early nodulin-like protein 2 (ENODL2); FUNCTIONS IN: electron carrier activity, copper ion binding; LOCATED IN: in 6 components; EXPRESSED IN: 24 plant structures; EXPRESSED DURING: 13 growth stages; CONTAINS InterPro DOMAIN/s: Plastocyanin-like (InterPro:IPR003245), Cupredoxin (InterPro:IPR008972); BEST Arabidopsis thaliana protein match is: early nodulin-like protein 1 (TAIR:AT5G53870.1); Has 1…	plastocyanin-like domain-containing protein			not plastid		S	26.19 misc.plastocyanin-like	37	3	10	15	12	10.4368	19.9325	17.9914	0.5801	1.10789	0.843996
AT4G28706.1			pfkB-like carbohydrate kinase family protein	pfkB-type carbohydrate kinase			plastid stroma	x	C	3.5 minor CHO metabolism.others	4	2	2	2	0.99	2.08736	2.65766	1.48429	1.4063	1.79053	1.59842
AT4G28750.1			mutant has Decreased effective quantum yield of photosystem II; Pale green plants; Reduced growth rate; Subunit E of Photosystem I	psaE-1 subunit IV - stromal side			thylakoid-peripheral-stromal-side	x	C	1.1.2.2 PS.lightreaction.photosystem I.PSI polypeptide subunits	9	3	2	3	4	2.08736	3.98649	5.99712	0.34806	0.664735	0.506398
AT4G29010.1			Enoyl-CoA hydratase/isomerase family	enoyl-CoA hydratase - AIM1 (ABNORMAL INFLORESCENCE MERISTEM);			peroxisome		_	11.9.4.9 lipid metabolism.lipid degradation.beta-oxidation.mutifunctional	7	2	3	4	0.99	3.13104	5.31533	1.48429	2.10946	3.58106	2.84526
AT4G29060.1			elongation factor Ts family protein	PSRP-7 - (110 kDa fusion of 65kDa PSRP7 with S1 domains and 55kDa EF-T; also as separate proteins)- homologue of C. reinhardtii PETS			plastid ribosome	x	C	29.2.4 protein.synthesis.elongation	13	2	7	0.99	6	7.30575	1.31554	8.99568	0.81214	0.146242	0.479191
AT4G29840.1			Pyridoxal-5'-phosphate-dependent enzyme family protein	threonine synthase, chloroplast - MTO2 (METHIONINE OVER-ACCUMULATOR)			plastid stroma	x	C	13.1.3.2.1 amino acid metabolism.synthesis.aspartate family.threonine.threonine synthase	3	2	0.99	1	2	1.03324	1.32883	2.99856	0.34458	0.443157	0.393868
AT4G30530.1			Encodes a gamma-glutamyl peptidase, outside the GGT family, that can hydrolyze gamma-glutamyl peptide bonds.	Glutamine amidotransferase class-I related			not plastid		S	29.5.10.2.2* protein.degradation.mixed-type protease.PC.C26	3	1	0.99	0.99	3	1.03324	1.31554	4.49784	0.22972	0.292483	0.261102
AT4G30690.1			Translation initiation factor 3 protein	translation initiation factor 3 (IF-3) family protein			plastid stroma	x	C	29.2.3 protein.synthesis.initiation	4	2	0.99	2	2	1.03324	2.65766	2.99856	0.34458	0.886313	0.615446
AT4G31300.1			Encodes 20S proteasome subunit PBA1 (PBA1). PBA1 acts as a plant caspase-3-like enzyme.	20S proteasome beta subunit A (PBA1)			cytosol		_	29.5.11.20.1* protein.degradation.ubiquitin.proteasome.20S	6	3	1	1	4	1.04368	1.32883	5.99712	0.17403	0.221578	0.197804
AT4G31700.1			ribosomal protein S6	40S ribosomal protein S6 (RPS6A)			cytosol		_	29.2.1.2.1.6 protein.synthesis.ribosomal protein.eukaryotic.40S subunit.S6	9.5	1	9.5	0.99	0.99	9.91495	1.31554	1.48429	6.67994	0.886313	3.78313
AT4G31840.1			early nodulin-like protein 15 (ENODL15); FUNCTIONS IN: electron carrier activity, copper ion binding; LOCATED IN: plasma membrane, anchored to membrane; EXPRESSED IN: 22 plant structures; EXPRESSED DURING: 13 growth stages; CONTAINS InterPro DOMAIN/s: Plastocyanin-like (InterPro:IPR003245), Cupredoxin (InterPro:IPR008972); BEST Arabidopsis thaliana protein match is: early nodulin-like protein 14 …	plastocyanin-like domain-containing protein					S	26.19 misc.plastocyanin-like	6	2	2	4	0.99	2.08736	5.31533	1.48429	1.4063	3.58106	2.49368
AT4G31990.1			Encodes a plastid-localized aspartate aminotransferase. Does not display any PAT (glutamate/aspartate-prephenate aminotransferase) activity even in the presence of a high concentration of prephenate.	aspartate aminotransferase, chloroplast (AAT1/Asp5)			plastid stroma	x	C	13.1.1.2.1 amino acid metabolism.synthesis.central amino acid metabolism.aspartate.aspartate aminotransferase	41	3	15.6	14.4	11	16.2814	19.1352	16.4921	0.987225	1.16026	1.07374
AT4G33010.1			glycine decarboxylase P-protein 1	glycine decarboxylase/glycine cleavage system P-protein (ATGLDP1)			mitochondria		M	13.2.5.2 amino acid metabolism.degradation.serine-glycine-cysteine group.glycine	142.2	3	42	49	51.2	43.8345	65.1127	76.7631	0.571036	0.848229	0.709633
AT4G33030.1			sulfoquinovosyldiacylglycerol 1	UDP-sulfoquinovose synthase (SQD1)			plastid stroma	x	C	11.10.3 lipid metabolism.glycolipid synthesis.UDP-sulfoquinovose synthase	4	1	4	0.99	0.99	4.17472	1.31554	1.48429	2.81261	0.886313	1.84946
AT4G33090.1			aminopeptidase M1	M1 metallo-aminopeptidase - PM1 (Aberrant peroxisome morphology 1)			plasma membrane		_	29.5.7.2.1* protein.degradation.metalloprotease.MA(E).M1	10	2	6	4	0.99	6.26207	5.31533	1.48429	4.21891	3.58106	3.89999
AT4G33680.1			Pyridoxal phosphate (PLP)-dependent transferases superfamily protein	aminotransferase, classes I and II - AGD2 (ABERRANT GROWTH AND DEATH 2)			plastid stroma	x	C	13.1.3.5.3 amino acid metabolism.synthesis.aspartate family.lysine.LL-diaminopimelic acid aminotransferase	20	3	8	9	3	8.34943	11.9595	4.49784	1.85632	2.65894	2.25763
AT4G34030.1			3-methylcrotonyl-CoA carboxylase	3-methylcrotonyl-CoA carboxylase non-biotinylated subunit (MCCB)		x	mitochondria		M	13.2.4.4 amino acid metabolism.degradation.branched-chain group.leucine	237	3	90	90	57	93.9311	119.595	85.4589	1.09914	1.39944	1.24929
AT4G34110.1			poly(A) binding protein 2	polyadenylate-binding protein 2 (PABP2)			not plastid		_	27.1 RNA.processing	3	1	3	0.99	0.99	3.13104	1.31554	1.48429	2.10946	0.886313	1.49788
AT4G34450.1			coatomer gamma-2 subunit, putative / gamma-2 coat protein, putative / gamma-2 COP, putative	adaptin motif - coatomer gamma-2 subunit/ gamma-2 coat protein -			not plastid		_	31.4 cell.vesicle transport	6	1	6	0.99	0.99	6.26207	1.31554	1.48429	4.21891	0.886313	2.55261
AT4G34620.1			Encodes ribosomal protein S16, has embryo-defective lethal mutant phenotype	30S ribosomal protein S16B (n-encoded homologue of c-enc S16A) - dual targeted mito & plastid			plastid ribosome; mitochondria	x	M	29.2.1.1.3.1.16 protein.synthesis.ribosomal protein.prokaryotic.unknown organellar.30S subunit.S16	5	2	0.99	3	2	1.03324	3.98649	2.99856	0.34458	1.32947	0.837025
AT4G34670.1			Ribosomal protein S3Ae	40S ribosomal protein S3A (RPS3aB)			cytosol		_	29.2.1.2.1.53 protein.synthesis.ribosomal protein.eukaryotic.40S subunit.S3A	13.8	3	9.2	3.3	1.3	9.60185	4.38514	1.94906	4.92639	2.24987	3.58813
AT4G34870.1			rotamase cyclophilin 5	peptidyl-prolyl cis-trans isomerase / cyclophilin (CYP1) / rotamase - multiple localizations			plasma membrane; nucleus; cytosol		_	29.6 protein.folding	8	3	2	3	3	2.08736	3.98649	4.49784	0.46408	0.886313	0.675197
AT4G34980.1			subtilisin-like serine protease 2	subtilase SBT1.6 (SLP2)					S	29.5.5.4.1* protein.degradation.serine protease.SB.S8	2	2	1	1	0.99	1.04368	1.32883	1.48429	0.703152	0.895266	0.799209
AT4G35090.1			catalase 2	catalase 2 (CAT2)			peroxisome		_	21.6 redox.dismutases and catalases	97.6	3	35.8	35.7	26.1	37.3637	47.4393	39.1312	0.954832	1.21231	1.08357
AT4G35450.1			Involved in targeting of chloroplast outer membrane proteins to the chloroplast. Double mutants of AKR2A and the highly homologous AKR2B have yellow leaves, significantly reduced chloroplast proteins, and no thylakoid membranes.	ankyrin repeat family protein (AKR2A) - chaperone envelope OEP, dually targeted cyto & nucleus			nucleus; cytosol		C	31.1 cell.organisation	3	2	1	2	0.99	1.04368	2.65766	1.48429	0.703152	1.79053	1.24684
AT4G35830.1			Encodes an aconitase that can catalyze the conversion of citrate to isocitrate through a cis-aconitate intermediate, indicating that it may participate in the TCA cycle and other primary metabolic pathways. The protein is believed to accumulate in the mitochondria and the cytosol. It affects CSD2 (At2g28190 - a superoxide dismutase) transcript levels and may play a role in the response to oxidati…	Aconitase 1 (ACO1) - likely dually targeted cytosol &mitochondria			mitochondria; cytosol		_	8.1.3 TCA / org.transformation.TCA.aconitase	18.4	3	10.1	6.3	2	10.5412	8.37164	2.99856	3.51541	2.79189	3.15365
AT4G37800.1			xyloglucan endotransglucosylase/hydrolase 7 (XTH7); FUNCTIONS IN: hydrolase activity, acting on glycosyl bonds, xyloglucan:xyloglucosyl transferase activity, hydrolase activity, hydrolyzing O-glycosyl compounds; INVOLVED IN: carbohydrate metabolic process, cellular glucan metabolic process; LOCATED IN: endomembrane system, cell wall, apoplast; EXPRESSED IN: 17 plant structures; EXPRESSED DURING: …	xyloglucan:xyloglucosyl transferase, putative / xyloglucan endotransglycosylase			not plastid		S	10.7 cell wall.modification	26	3	11	8	7	11.4805	10.6307	10.495	1.0939	1.01293	1.05342
AT4G37910.1			mitochondrial heat shock protein 70-1	mtHscA1 - Fe-S assembly (also named mtHSC70-1)			mitochondria		M	29.8.1* protein assembly and cofactor ligation.Fe-S assembly	43.2	3	26.7	13.5	3	27.8662	17.9392	4.49784	6.19547	3.98841	5.09194
AT4G37930.1			serine transhydroxymethyltransferase 1	glycine/serine hydroxymethyltransferase; erine/threonine aldolase (SHM1)			mitochondria		M	25.1 C1-metabolism.glycine hydroxymethyltransferase	78	3	20	27	31	20.8736	35.8784	46.4777	0.44911	0.77195	0.61053
AT4G38510.1			One of three genes encoding the vacuolar ATP synthase subunit B1. The protein binds to and co-localizes with F-actin, bundles F-actin to form higher-order structure, and stabilizes actin filaments in vitro.	probable H+-transporting ATPase			not plastid		_	34.1.1 transport.p- and v-ATPases.H+-transporting two-sector ATPase	4	3	1	1.3	1.7	1.04368	1.72748	2.54878	0.409483	0.677769	0.543626
AT4G38680.1			Encodes a glycine-rich protein that binds nucleic acids and promotes DNA melting. Its transcript and protein levels are up-regulated in response to cold treatment with protein levels peaking earlier in shoots (~10-14 days) than in roots (~21 days). It is normally expressed in meristematic regions and developing tissues where cell division occurs. RNAi and antisense lines with lower levels of CSP2…	Glycine-rich protein (CSDP2/AtGRP2)- dually targeted to cytosol & nucleus			nucleus; cytosol		_	20.2.2 stress.abiotic.cold	8	2	0.99	4	4	1.03324	5.31533	5.99712	0.17229	0.886313	0.529301
AT4G38740.1			Encodes cytosolic cyclophilin ROC1.	peptidylprolyl isomerase ROC1			cytosol		_	29.6 protein.folding	20.6	3	1	11	8.6	1.04368	14.6171	12.8938	0.0809442	1.13366	0.6073
AT4G38970.1			fructose-bisphosphate aldolase 2	fructose-bisphosphate aldolase-2 (SFBA-2)			plastoglobules; plastid stroma	x	C	1.3.6 PS.calvin cycle.aldolase	139.7	3	41.4	46.9	51.4	43.2083	62.3222	77.063	0.560688	0.808718	0.684703
AT4G39260.1			Encodes a glycine-rich protein with RNA binding domain at the N-terminus. Protein is structurally similar to proteins induced by stress in other plants. Gene expression is induced by cold. Transcript undergoes circadian oscillations that is depressed by overexpression of AtGRP7. A substrate of the type III effector HopU1 (mono-ADP-ribosyltransferase).	glycine-rich RNA-binding protein 8 (GRP8/GR-RBP8) (CCR1)			nucleus		_	27.3.75 RNA.regulation of transcription.GRP	20.1	3	7	3.5	9.6	7.30575	4.65091	14.3931	0.507588	0.323135	0.415361
AT4G39330.1			cinnamyl alcohol dehydrogenase 9	mannitol dehydrogenase, putative			not plastid		_	16.2.1.10 secondary metabolism.phenylpropanoids.lignin biosynthesis.CAD	6	3	3	1	2	3.13104	1.32883	2.99856	1.04418	0.443157	0.743669
AT5G01410.1	21	AT5G01410.1AT2G38210.1AT2G38230.1	Aldolase-type TIM barrel family protein	PDX1.3 (Vitamine b6 synthesis)			cytosol		_	18.20* Co-factor and vitamine metabolism.vitamin b6	20.8	3	9.5	8.1	3.2	9.91495	10.7635	4.79769	2.06661	2.24348	2.15504
AT5G02240.1			Protein is tyrosine-phosphorylated and its phosphorylation state is modulated in response to ABA in Arabidopsis thaliana seeds.	unknown protein - NAD dependent epimerase/dehydratase family			not plastid		_	35.2 not assigned.unknown	27	3	10	10	7	10.4368	13.2883	10.495	0.994458	1.26616	1.13031
AT5G02490.1	6	AT5G02500.1AT1G56410.1AT3G12580.1AT5G02490.1	Heat shock protein 70 (Hsp 70) family protein	Hsc70-2 (not plastid)					_	29.6 protein.folding	1.6	2	1.2	0.4	0.99	1.25241	0.531533	1.48429	0.843782	0.358106	0.600944
AT5G02500.1	6	AT5G02500.1AT1G56410.1AT3G12580.1AT5G02490.1	heat shock cognate protein 70-1	HSP70-1 (HSC70-1) (not plastid) - very abundant - dual localized nucleus&cytosol			nucleus; cytosol		_	29.6 protein.folding	162.7	3	73.5	48.5	40.7	76.7104	64.4483	61.0207	1.25712	1.05617	1.15665
AT5G02790.1			Glutathione transferase L3 (GSTL3); INVOLVED IN: response to cadmium ion; EXPRESSED IN: 24 plant structures; EXPRESSED DURING: 14 growth stages; CONTAINS InterPro DOMAIN/s: Thioredoxin fold (InterPro:IPR012335), Glutathione S-transferase, C-terminal (InterPro:IPR004046), Glutathione S-transferase, C-terminal-like (InterPro:IPR010987), Glutathione S-transferase/chloride channel, C-terminal (InterP…	gluthatione Transferase Lamda -1B (GSTL1B)			cytosol		_	26.9 misc.glutathione S transferases	4	1	0.99	0.99	4	1.03324	1.31554	5.99712	0.17229	0.219363	0.195826
AT5G02870.1			Ribosomal protein L4/L1 family; FUNCTIONS IN: structural constituent of ribosome; INVOLVED IN: translation; LOCATED IN: in 8 components; EXPRESSED IN: 26 plant structures; EXPRESSED DURING: 15 growth stages; CONTAINS InterPro DOMAIN/s: Ribosomal protein L4/L1e (InterPro:IPR002136), Ribosomal protein L4/L1e, eukaryotic/archaeal, conserved site (InterPro:IPR013000); BEST Arabidopsis thaliana protei…	60S ribosomal protein L4/L1 (RPL4D)			cytosol		_	29.2.1.2.2.141 protein.synthesis.ribosomal protein.eukaryotic.60S subunit.L4/L1	10	1	10	0.99	0.99	10.4368	1.31554	1.48429	7.03152	0.886313	3.95892
AT5G03300.1			adenosine kinase 2	adenosine kinase 2 (ADK2) (Adenosine to AMP) (pfkB-type carbohydrate kinase family)			not plastid		_	23.3.2.1 nucleotide metabolism.salvage.nucleoside kinases.adenosine kinase	5	2	3.5	1.5	0.99	3.65288	1.99325	1.48429	2.46103	1.3429	1.90197
AT5G03340.1	18	AT3G09840.1AT5G03340.1AT3G53230.1	ATPase, AAA-type, CDC48 protein	cell division cycle protein 48 (CDC48)			not plastid		_	31.2 cell.division	9.7	2	6	3.7	0.99	6.26207	4.91668	1.48429	4.21891	3.31248	3.7657
AT5G03350.1			Legume lectin family protein; FUNCTIONS IN: carbohydrate binding, binding; INVOLVED IN: biological_process unknown; LOCATED IN: apoplast, cell wall, chloroplast; EXPRESSED IN: 19 plant structures; EXPRESSED DURING: 12 growth stages; CONTAINS InterPro DOMAIN/s: Legume lectin, beta chain (InterPro:IPR001220), Concanavalin A-like lectin/glucanase, subgroup (InterPro:IPR013320), Concanavalin A-like l…	lectin family protein			not plastid		S	26.16 misc.myrosinases-lectin-jacalin	40	3	12	12	16	12.5241	15.946	23.9885	0.52209	0.664735	0.593413
AT5G03650.1			starch branching enzyme 2.2	starch branching enzyme class II (SBEII)			plastid stroma	x	C	2.1.2.3 major CHO metabolism.synthesis.starch.starch branching	4	2	2	2	0.99	2.08736	2.65766	1.48429	1.4063	1.79053	1.59842
AT5G04140.1			glutamate synthase 1	ferredoxin-dependent glutamate synthase/glu1/Fd-GOGAT 1 (dual cTP and mTP)			plastid stroma	x	C	12.2.1.1 N-metabolism.ammonia metabolism.glutamate synthase.ferredoxin dependent	381	3	135	125	121	140.897	166.104	181.413	0.776663	0.915613	0.846138
AT5G04590.1			sulfite reductase	sulphite reductase			plastid stroma	x	C	14.3 S-assimilation.sulfite redox	18	3	5	7	6	5.2184	9.30182	8.99568	0.5801	1.03403	0.807066
AT5G04740.1			ACT domain-containing protein	ACR12 - ACT domain-containing protein			plastid stroma	x	C	13 amino acid metabolism	3	2	0.99	1	2	1.03324	1.32883	2.99856	0.34458	0.443157	0.393868
AT5G05780.1			RP non-ATPase subunit 8A	26S proteasome regulatory subunit (RPN8a). AE3/ATHMOV34 (ASYMMETRIC LEAVES ENHANCER 3);			cytosol		_	29.5.11.20.2* protein.degradation.ubiquitin.proteasome.26S	5	1	5	0.99	0.99	5.2184	1.31554	1.48429	3.51576	0.886313	2.20104
AT5G06060.1			NAD(P)-binding Rossmann-fold superfamily protein	tropinone reductase, putative / tropine dehydrogenase, putative			not plastid		_	26.8 misc.nitrilases, *nitrile lyases, berberine bridge enzymes, reticuline oxidases, troponine reductases	3	1	0.99	0.99	3	1.03324	1.31554	4.49784	0.22972	0.292483	0.261102
AT5G06290.1			2-cysteine peroxiredoxin B	2-Cys Peroxiredoxin B (Prx B)			plastid stroma	x	C	21.5 redox.periredoxins	25	3	5.5	5.7	13.8	5.74023	7.57434	20.6901	0.277439	0.366086	0.321763
AT5G06450.1			Polynucleotidyl transferase, ribonuclease H-like superfamily protein; FUNCTIONS IN: 3'-5' exonuclease activity, nucleic acid binding; INVOLVED IN: nucleobase, nucleoside, nucleotide and nucleic acid metabolic process; LOCATED IN: plasma membrane, vacuole; EXPRESSED IN: cultured cell; CONTAINS InterPro DOMAIN/s: Polynucleotidyl transferase, ribonuclease H fold (InterPro:IPR012337), 3&apos;-5&apos;…	unknown protein					_	35.2 not assigned.unknown	6	2	2	4	0.99	2.08736	5.31533	1.48429	1.4063	3.58106	2.49368
AT5G06600.1		AT5G06600.1AT3G11910.1	ubiquitin-specific protease 12	ubiquitin-specific protease 12 (UBP12)					_	29.5.11.5 protein.degradation.ubiquitin.ubiquitin protease	5	2	4	0.99	1	4.17472	1.31554	1.49928	2.78448	0.87745	1.83097
AT5G07090.1	20	AT2G17360.1AT5G58420.1AT5G07090.1	Ribosomal protein S4 (RPS4A) family protein	40S ribosomal protein S4 (RPS4B)			cytosol		M	29.2.1.2.1.4 protein.synthesis.ribosomal protein.eukaryotic.40S subunit.S4	12.4	2	10.7	0.99	1.7	11.1674	1.31554	2.54878	4.38146	0.516147	2.44881
AT5G08280.1			hydroxymethylbilane synthase	hydroxymethylbilane synthase (HEMC)			plastid stroma	x	C	19.5 tetrapyrrole synthesis.porphobilinogen deaminase	23	3	10	6	7	10.4368	7.97299	10.495	0.994458	0.759697	0.877077
AT5G08300.1	80	AT5G23250.1AT5G08300.1	Succinyl-CoA ligase, alpha subunit	succinyl-CoA-ligase alpha subunit			mitochondria		C	8.1.6 TCA / org.transformation.TCA.succinyl-CoA ligase	3	2	0.99	1.5	1.5	1.03324	1.99325	2.24892	0.459439	0.886313	0.672876
AT5G09590.1			mitochondrial HSO70 2	chaperone mtHSCA-2 (Fe-S assembly) (also named mtHSC70-2)			mitochondria		M	29.8.1* protein assembly and cofactor ligation.Fe-S assembly	25.8	2	14.3	11.5	0.99	14.9246	15.2816	1.48429	10.0551	10.2956	10.1753
AT5G09650.1			pyrophosphorylase 6	Inorganic phosphatase like			thylakoid-peripheral-stromal-side; plastid stroma	x	C	23.4.99 nucleotide metabolism.phosphotransfer and pyrophosphatases.misc	45	3	18	16	11	18.7862	21.2613	16.4921	1.13911	1.28918	1.21414
AT5G09660.1			encodes a microbody NAD-dependent malate dehydrogenase encodes an peroxisomal NAD-malate dehydrogenase that is involved in fatty acid beta-oxidation through providing NAD to the process of converting fatty acyl CoA to acetyl CoA.	malate dehydrogenase, glyoxysomal/peroxisomal (pMDH2) - very abundant			peroxisome		_	6.3 gluconeogenesis.Malate DH	56	3	16	14	26	16.6989	18.6036	38.9813	0.428382	0.477246	0.452814
AT5G09810.1		AT3G12110.1AT3G46520.1AT5G09810.1AT5G59370.1	actin 7	actin 7 (ACT7) / actin 2			not plastid		_	31.1 cell.organisation	25	3	13.8	6	5.2	14.4028	7.97299	7.79625	1.8474	1.02267	1.43503
AT5G09900.1			Encodes one of two isoforms for the 26S proteasome regulatory protein (RN) subunit RPN5. For many functions it acts redundantly with the paralogous gene RPN5b but also appears to exert independent effects.	26S proteasome regulatory subunit (RPN5a)			cytosol		_	29.5.11.20.2* protein.degradation.ubiquitin.proteasome.26S	4	1	4	0.99	0.99	4.17472	1.31554	1.48429	2.81261	0.886313	1.84946
AT5G10360.1			Ribosomal protein S6e	40S ribosomal protein S6 (RPS6B) - EMB3010			cytosol		_	29.2.1.2.1.6 protein.synthesis.ribosomal protein.eukaryotic.40S subunit.S6	5.5	3	2.5	2	1	2.6092	2.65766	1.49928	1.7403	1.77263	1.75646
AT5G10450.3			Encodes a member of the 14-3-3 gene family that is a lambda isoform (14-3-3&#955;). Interacts with APX3 (ascorbate peroxidase) and AKR2 , suggesting a role in mediating oxidative metabolism in stress response. This protein was shown to colocalize and interact with SERK1 by which it is phosphorylated. This protein is also reported to interact with the phosphorylated form of the BZR1 transcription …	14-3-3 protein GF14 lambda (grf6/AFT1) - cytosol & nucleus			nucleus; cytosol		_	30.7 signalling.14-3-3 proteins	31.4	3	9.2	9	13.2	9.60185	11.9595	19.7905	0.485175	0.604304	0.54474
AT5G10540.1			Zincin-like metalloproteases family protein	cyOP protease (also named TOP2)			cytosol		_	29.5.7.2.3* protein.degradation.metalloprotease.MA(M).M3	2.5	1	0.99	2.5	0.99	1.03324	3.32208	1.48429	0.69612	2.23816	1.46714
AT5G11420.1			Protein of unknown function, DUF642	unknown protein with DUF642			not plastid		S	35.2 not assigned.unknown	3	1	0.99	0.99	3	1.03324	1.31554	4.49784	0.22972	0.292483	0.261102
AT5G11670.1			NADP-malic enzyme 2	NADP-malic enzyme 2 (NADP-ME2) - very abundant			cytosol		_	8.2.10 TCA / org.transformation.other organic acid transformations.malic	9	3	2	2	5	2.08736	2.65766	7.4964	0.278448	0.354525	0.316487
AT5G11720.1			Glycosyl hydrolases family 31 protein	alpha-glucosidase 1 (AGLU1)			not plastid		S	26.3 misc.gluco-, galacto- and mannosidases	12	3	4	7	1	4.17472	9.30182	1.49928	2.78448	6.20419	4.49434
AT5G12040.1			Nitrilase/cyanide hydratase and apolipoprotein N-acyltransferase family protein	carbon-nitrogen hydrolase family protein, similar to Nit protein 2			plastid stroma	x	C	13.2.3.1 amino acid metabolism.degradation.aspartate family.asparagine	5	2	2	0.99	3	2.08736	1.31554	4.49784	0.46408	0.292483	0.378282
AT5G12250.1			beta-6 tubulin	tubulin beta-6 chain (TUB6)			cytosol		_	31.1 cell.organisation	2.5	1	2.5	0.99	0.99	2.6092	1.31554	1.48429	1.75788	0.886313	1.3221
AT5G13120.2			cyclophilin 20-2	peptidyl-prolyl isomerase protein - TLP21 (CYP20-2) - NDH factor or PnsL5			thylakoid-peripheral-lumenal-side	x	C	29.8 protein.protein assembly and cofactor ligation; 1.1.9* PS.lightreaction.biogenesis	5	3	1	1	3	1.04368	1.32883	4.49784	0.23204	0.295438	0.263739
AT5G13420.1			Aldolase-type TIM barrel family protein	transaldolase-1 - very abundant			plastid stroma	x	C	7.2.2 OPP.non-reductive PP.transaldolase	5	2	3	2	0.99	3.13104	2.65766	1.48429	2.10946	1.79053	1.94999
AT5G13510.1			Ribosomal protein L10 family protein	50S ribosomal protein L10			plastid ribosome	x	C	29.2.1.1.1.2.10 protein.synthesis.ribosomal protein.prokaryotic.chloroplast.50S subunit.L10	17	3	3	3	11	3.13104	3.98649	16.4921	0.189851	0.241722	0.215786
AT5G13630.1			magnesium-chelatase subunit chlH, chloroplast, putative / Mg-protoporphyrin IX chelatase, putative (CHLH)	Mg-protoporphyrin IX chelatase (CHLH) (GUN5) (suggested ABA receptor in Pudmed17051210)			plastid	x	C	19.1 tetrapyrrole synthesis.magnesium chelatase	10	2	8	0.99	2	8.34943	1.31554	2.99856	2.78448	0.438725	1.6116
AT5G13650.1			elongation factor family protein	elongation factor protein, typeA/bipA like (SVR3)			plastid stroma	x	C	29.2.4 protein.synthesis.elongation	4	3	2	1	1	2.08736	1.32883	1.49928	1.39224	0.886313	1.13928
AT5G14200.1			isopropylmalate dehydrogenase 1	3-isopropylmalate dehydrogenase-2, also involved in glucosinolate synthesis			plastid stroma	x	_	13.1.4.4.3 amino acid metabolism.synthesis.branched chain group.leucine specific.3-isopropylmalate dehydrogenase	12.3	3	6	5	1.3	6.26207	6.64416	1.94906	3.21286	3.4089	3.31088
AT5G14320.1			Ribosomal protein S13/S18 family	30S ribosomal protein S13			plastid ribosome	x	C	29.2.1.1.1.1.13 protein.synthesis.ribosomal protein.prokaryotic.chloroplast.30S subunit.S13	7	3	3	2	2	3.13104	2.65766	2.99856	1.04418	0.886313	0.965247
AT5G14660.1			Encodes a peptide deformylase PDF1B. The crystal structure has been determined at a resolution of 0.24 nm (Biochem J, 2008, vol 413:417-427).	peptide deformylase 1B (PDF1B) - dual plastid & mito			plastid stroma; mitochondria	x	C	29.4 protein.postranslational modification	4	1	0.99	0.99	4	1.03324	1.31554	5.99712	0.17229	0.219363	0.195826
AT5G14670.1	5	AT3G62290.1AT1G23490.1AT5G14670.1AT1G10630.1AT1G70490.1AT2G47170.1	ADP-ribosylation factor A1B	ADP-ribosylation factor (ATARFA1B)			not plastid		M	29.3.4.99 protein.targeting.secretory pathway.unspecified	1.8	2	1.3	0.99	0.5	1.35678	1.31554	0.74964	1.80991	1.7549	1.78241
AT5G14740.2			carbonic anhydrase 2	beta carbonic anhydrase 2 (CA2)- N-term truncated gene model without cTP			plastid stroma	x	_	8.3 TCA / org.transformation.carbonic anhydrases	161.9	3	37.5	55	69.4	39.138	73.0857	104.05	0.376146	0.70241	0.539278
AT5G14780.1			formate dehydrogenase	Formate dehydrogenase			mitochondria		M	25.1 C1-metabolism.formate dehydrogenase	14	3	4	3	7	4.17472	3.98649	10.495	0.397783	0.379849	0.388816
AT5G14910.1			Heavy metal transport/detoxification superfamily protein	unknown protein - heavy metal binding domain - also in CN-PAGE -stroma			plastid stroma	x	C	15.2 metal handling.binding, chelation and storage	4	1	4	0.99	0.99	4.17472	1.31554	1.48429	2.81261	0.886313	1.84946
AT5G15200.1			Ribosomal protein S4; FUNCTIONS IN: structural constituent of ribosome; INVOLVED IN: translation; LOCATED IN: in 7 components; EXPRESSED IN: 26 plant structures; EXPRESSED DURING: 14 growth stages; CONTAINS InterPro DOMAIN/s: Ribosomal protein S4 (InterPro:IPR001912), Ribosomal protein S4, conserved site (InterPro:IPR018079), Ribosomal protein S4/S9, eukaryotic/archaeal (InterPro:IPR005710), RNA-…	40S ribosomal protein S9 (RPS9B)			cytosol		_	29.2.1.2.1.9 protein.synthesis.ribosomal protein.eukaryotic.40S subunit.S9	17	3	10	5	2	10.4368	6.64416	2.99856	3.4806	2.21578	2.84819
AT5G15450.1			casein lytic proteinase B3	ClpB3 -HSP100 family			plastid stroma	x	C	29.6 protein.folding	9	1	9	0.99	0.99	9.39311	1.31554	1.48429	6.32837	0.886313	3.60734
AT5G15650.1	28	AT3G02230.1AT3G08900.1AT5G15650.1	reversibly glycosylated polypeptide 2	reversibly glycosylated polypeptide-2 (RGP2), plasmodesmata- dually targeted to Golgi & plasma membrane			plasma membrane; golgi		_	10.5.5 cell wall.cell wall proteins.RGP	4	1	0.99	0.99	4	1.03324	1.31554	5.99712	0.17229	0.219363	0.195826
AT5G16050.1			Encodes GF14 upsilon chain, a 14-3-3 gene family member.	14-3-3 protein GF14 upsilon (grf5)			not plastid		_	30.7 signalling.14-3-3 proteins	12.8	2	7.6	5.2	0.99	7.93196	6.90992	1.48429	5.34395	4.65538	4.99967
AT5G16130.1		AT5G16130.1AT3G02560.1	Ribosomal protein S7e family protein; FUNCTIONS IN: structural constituent of ribosome; INVOLVED IN: translation; LOCATED IN: cytosolic small ribosomal subunit, cytosolic ribosome, nucleolus, plasma membrane, membrane; EXPRESSED IN: 22 plant structures; EXPRESSED DURING: 14 growth stages; CONTAINS InterPro DOMAIN/s: Ribosomal protein S7e (InterPro:IPR000554); BEST Arabidopsis thaliana protein mat…	40S ribosomal protein S7 (RPS7C)			cytosol		_	29.2.1.2.1.7 protein.synthesis.ribosomal protein.eukaryotic.40S subunit.S7	6	2	4	0.99	2	4.17472	1.31554	2.99856	1.39224	0.438725	0.915483
AT5G16390.1			chloroplastic acetylcoenzyme A carboxylase 1	biotin carboxyl carrier protein BCCP-1 - part of ACCase complex		x	plastid stroma; envelope-inner-peripheral-stromal-side	x	C	11.1.1 lipid metabolism.FA synthesis and FA elongation.Acetyl CoA Carboxylation	32	3	14	6	12	14.6115	7.97299	17.9914	0.81214	0.443157	0.627648
AT5G16710.1			dehydroascorbate reductase 1	dehydroascorbate reductase-2 (DHAR-2), plastid			plastid stroma	x	C	21.2.1 redox.ascorbate and glutathione.ascorbate	13	2	0.99	3	10	1.03324	3.98649	14.9928	0.0689159	0.265894	0.167405
AT5G16715.1			ATP binding;valine-tRNA ligases;aminoacyl-tRNA ligases;nucleotide binding;ATP binding;aminoacyl-tRNA ligases	Val-tRNA synthetase (ValRS-2)- EMB2247 (EMBRYO DEFECTIVE 2247)			plastid stroma	x	C	29.1.9 protein.aa activation.valine-tRNA ligase	3	1	3	0.99	0.99	3.13104	1.31554	1.48429	2.10946	0.886313	1.49788
AT5G17310.2			UDP-glucose pyrophosphorylase 2	UDP-glucose pyrophosphorylase			not plastid		_	4.1 glycolysis.UGPase	2.5	1	0.99	0.99	2.5	1.03324	1.31554	3.7482	0.275664	0.35098	0.313322
AT5G17710.1			embryo defective 1241 (EMB1241); FUNCTIONS IN: copper ion binding; INVOLVED IN: protein folding, embryo development ending in seed dormancy; LOCATED IN: thylakoid, chloroplast, chloroplast stroma; EXPRESSED IN: 25 plant structures; EXPRESSED DURING: 14 growth stages; CONTAINS InterPro DOMAIN/s: GrpE nucleotide exchange factor (InterPro:IPR000740), GrpE nucleotide exchange factor, coiled-coil (Int…	GrpE-1 (EMB1241 - EMBRYO DEFECTIVE 1241); adenyl-nucleotide exchange factor			plastid stroma	x	C	29.6 protein.folding	35	3	10	12	13	10.4368	15.946	19.4906	0.535477	0.818135	0.676806
AT5G17920.1			Encodes a cytosolic cobalamin-independent methionine synthase, involved in methionine regeneration via the activated methyl cycle (SAM cycle). The protein undergoes thiolation following treatment with the oxidant tert-butylhydroperoxide.	5-methyltetrahydropteroyltriglutamate--homocysteine S-methyltransferase (ATCIMS) - abundant			cytosol		_	13.1.3.4 amino acid metabolism.synthesis.aspartate family.methionine	239.7	3	91.9	79.7	68.1	95.9141	105.908	102.101	0.939405	1.03729	0.988345
AT5G18380.1			Ribosomal protein S5 domain 2-like superfamily protein; FUNCTIONS IN: structural constituent of ribosome; INVOLVED IN: translation; LOCATED IN: cytosolic small ribosomal subunit, chloroplast; EXPRESSED IN: fruit, guard cell, leaf; CONTAINS InterPro DOMAIN/s: Ribosomal protein S5 domain 2-type fold (InterPro:IPR020568), Ribosomal protein S9 (InterPro:IPR000754), Ribosomal protein S9, conserved sit…	40S ribosomal protein S16 (RPS16C)			cytosol		_	29.2.1.2.1.16 protein.synthesis.ribosomal protein.eukaryotic.40S subunit.S16	7	3	2	3	2	2.08736	3.98649	2.99856	0.69612	1.32947	1.0128
AT5G19220.1			ADP glucose pyrophosphorylase large subunit 1	ADP-glucose pyrophosphorylase (ADG2) (APL1)			plastid stroma	x	C	2.1.2.1 major CHO metabolism.synthesis.starch.AGPase	15	3	3	5	7	3.13104	6.64416	10.495	0.298337	0.633081	0.465709
AT5G19240.1			Glycoprotein membrane precursor GPI-anchored; FUNCTIONS IN: molecular_function unknown; INVOLVED IN: biological_process unknown; LOCATED IN: endomembrane system; EXPRESSED IN: 24 plant structures; EXPRESSED DURING: 14 growth stages; BEST Arabidopsis thaliana protein match is: Glycoprotein membrane precursor GPI-anchored (TAIR:AT5G19230.1); Has 1807 Blast hits to 1807 proteins in 277 species: Arch…						S	35.2 not assigned.unknown	8	3	2	3	3	2.08736	3.98649	4.49784	0.46408	0.886313	0.675197
AT5G19510.1			Translation elongation factor EF1B/ribosomal protein S6 family protein; FUNCTIONS IN: translation elongation factor activity; INVOLVED IN: translational elongation, defense response to bacterium; LOCATED IN: apoplast, eukaryotic translation elongation factor 1 complex; EXPRESSED IN: 26 plant structures; EXPRESSED DURING: 15 growth stages; CONTAINS InterPro DOMAIN/s: Translation elongation factor …	elongation factor 1B alpha-subunit 2 (eEF1Balpha2)			not plastid		_	29.2.4 protein.synthesis.elongation	25	3	9	6	10	9.39311	7.97299	14.9928	0.626508	0.531788	0.579148
AT5G19550.1			aspartate aminotransferase 2	aspartate aminotransferase, cytoplasmic isozyme 1 (transaminase A/Asp2)			cytosol		_	13.1.1.2.1 amino acid metabolism.synthesis.central amino acid metabolism.aspartate.aspartate aminotransferase	7	2	4.4	2.6	0.99	4.59219	3.45496	1.48429	3.09387	2.32769	2.71078
AT5G19770.1	56	AT5G19770.1AT5G19780.1	tubulin 3	tubulin alpha-3/alpha-5 chain (TUA3)			not plastid		_	31.1 cell.organisation	5.6	2	5	0.6	0.99	5.2184	0.797299	1.48429	3.51576	0.537159	2.02646
AT5G19780.1	56	AT5G19770.1AT5G19780.1	tubulin alpha-5	tubulin alpha-3/alpha-5 chain (TUA5)			cytoskeleton		_	31.1 cell.organisation	5.6	2	5	0.6	0.99	5.2184	0.797299	1.48429	3.51576	0.537159	2.02646
AT5G19990.1	68	AT5G19990.1AT5G20000.1	regulatory particle triple-A ATPase 6A	26S proteasome AAA-ATPase subunit (RPT6a)			cytosol		_	29.5.11.20.2* protein.degradation.ubiquitin.proteasome.26S	2.1	2	1.3	0.8	0.99	1.35678	1.06307	1.48429	0.914097	0.716213	0.815155
AT5G20000.1	68	AT5G19990.1AT5G20000.1	AAA-type ATPase family protein	26S proteasome AAA-ATPase subunit (RPT6b)			cytosol		_	29.5.11.20.2* protein.degradation.ubiquitin.proteasome.26S	2.1	2	1.3	0.8	0.99	1.35678	1.06307	1.48429	0.914097	0.716213	0.815155
AT5G20010.1	30	AT5G20020.1AT5G55190.1AT5G20010.1	A member of RAN GTPase gene family. Encodes a small soluble GTP-binding protein. Likely to be involved in nuclear translocation of proteins. May also be involved in cell cycle progression.	GTP-binding nuclear protein (RAN-1)paralogue to At5g55190			nucleus		_	30.5 signalling.G-proteins	14.8	3	4.4	4.7	5.7	4.59219	6.24551	8.54589	0.537356	0.73082	0.634088
AT5G20020.1	30	AT5G20020.1AT5G55190.1AT5G20010.1	A member of RAN GTPase gene family. Encodes a small soluble GTP-binding protein. Likely to be involved in nuclear translocation of proteins. May also be involved in cell cycle progression.	GTP-binding nuclear protein (RAN-2)paralogue to At5g55190			not plastid		_	30.5 signalling.G-proteins	14.8	3	4.4	4.7	5.7	4.59219	6.24551	8.54589	0.537356	0.73082	0.634088
AT5G20290.1			Ribosomal protein S8e family protein	40S ribosomal protein S8 (RPS8A)			cytosol		_	29.2.1.2.1.8 protein.synthesis.ribosomal protein.eukaryotic.40S subunit.S8	74	3	30	21	23	31.3104	27.9055	34.4834	0.907983	0.809242	0.858613
AT5G20630.1			germin 3	germin-like protein (GER3)			extracellular		S	20.2.99 stress.abiotic.unspecified	11	3	1	3	7	1.04368	3.98649	10.495	0.0994458	0.379849	0.239647
AT5G20720.1			Encodes a chloroplast co-chaperonin with similarity to CPN21 from spinach, E.coli GroES.	Cpn21 (also Cpn20)			plastid stroma	x	C	29.6 protein.folding	104	3	54	34	16	56.3587	45.1803	23.9885	2.34941	1.88342	2.11641
AT5G20830.1			Encodes a protein with sucrose synthase activity (SUS1).	Sucrose synthase 1 (SUS1)					_	2.2.1.5 major CHO metabolism.degradation.sucrose.Susy	2	2	1	1	0.99	1.04368	1.32883	1.48429	0.703152	0.895266	0.799209
AT5G20890.1			TCP-1/cpn60 chaperonin family protein	TCP-1/cpn60 chaperonin family			not plastid		_	29.6 protein.folding	7	2	5	2	0.99	5.2184	2.65766	1.48429	3.51576	1.79053	2.65315
AT5G23120.1			photosystem II stability/assembly factor, chloroplast (HCF136)	HCF136 Tat ltp			thylakoid-peripheral-lumenal-side	x	C	29.8 protein.protein assembly and cofactor ligation	3	2	2	0.99	1	2.08736	1.31554	1.49928	1.39224	0.87745	1.13485
AT5G23250.1	80	AT5G23250.1AT5G08300.1	Succinyl-CoA ligase, alpha subunit	succinyl-CoA synthetase, alpha subunit			mitochondria		M	8.1.6 TCA / org.transformation.TCA.succinyl-CoA ligase	3	2	0.99	1.5	1.5	1.03324	1.99325	2.24892	0.459439	0.886313	0.672876
AT5G23860.1		AT5G23860.1AT2G29550.1	beta-tubulin, preferentially expressed in endodermal and phloem cells of primary roots and in the vascular tissues of leaves, stems, and flowers.	tubulin beta-8 chain (TUB8)					_	31.1 cell.organisation	2.6	2	1.6	0.99	1	1.66989	1.31554	1.49928	1.11379	0.87745	0.995621
AT5G24490.1			30S ribosomal protein, putative	PSRP-1 associates with 30S (translation factor? Interact with RRF?)			plastid ribosome	x	C	29.2.1.1.1.1.530 protein.synthesis.ribosomal protein.prokaryotic.chloroplast.30S subunit.S30A	8	2	5	0.99	3	5.2184	1.31554	4.49784	1.1602	0.292483	0.726342
AT5G24770.1			Has acid phosphatase activity dependent on the presence of divalent cations (Mg2+, Co2+, Zn2+, Mn2+) and anti-insect activity. Insects fed with the protein show a retarded development. Induced in response to abscisic acid, jasmonic acid, salt, water deficiency and wounding.	vegetative storage protein 2 (VSP2)					S	33.1 development.storage proteins	2.6	1	0.99	2.6	0.99	1.03324	3.45496	1.48429	0.69612	2.32769	1.51191
AT5G24780.1			encodes an acid phosphatase similar to soybean vegetative storage proteins. Gene expression is induced by wounding and jasmonic acid.	acid phosphatase - vegetative storage protein 1 (VSP1)			not plastid		S	33.1 development.storage proteins	30.4	3	15	6.4	9	15.6552	8.50452	13.4935	1.1602	0.630267	0.895234
AT5G25980.2			Myrosinase (thioglucoside glucohydrolase) gene involved in glucosinoloate metabolism.	myrosinase or thioglucoside glucohydrolase 2 (TGG2)			not plastid		S	16.5.1 secondary metabolism.sulfur-containing.glucosinolates	231.8	3	81.3	85.4	65.1	84.8511	113.482	97.6031	0.869348	1.16269	1.01602
AT5G26000.1			member of Glycoside Hydrolase Family 1. encodes one of two known functional myrosinase enzymes in Arabidopsis. The enzyme catalyzes the hydrolysis of glucosinolates into compounds that are toxic to various microbes and herbivores.	thioglucoside glucohydrolase 1 (TGG1) (myrosinase)			not plastid		S	16.5.1 secondary metabolism.sulfur-containing.glucosinolates	202.2	3	63.7	62.6	75.9	66.4824	83.1848	113.795	0.584227	0.731004	0.657616
AT5G26360.1			TCP-1/cpn60 chaperonin family protein	TCP-1/cpn60 chaperonin family			not plastid		_	29.6 protein.folding	10	2	8	2	0.99	8.34943	2.65766	1.48429	5.62521	1.79053	3.70787
AT5G26570.1			catalytics;carbohydrate kinases;phosphoglucan, water dikinases	phosphoglucan water dikinase (PWD)			plastid stroma	x	C	2.2.2.3 major CHO metabolism.degradation.starch.glucan water dikinase	2	2	0.99	1	1	1.03324	1.32883	1.49928	0.689159	0.886313	0.787736
AT5G26710.1			Glutamyl/glutaminyl-tRNA synthetase, class Ic	glutamate-tRNA ligase, putative / glutamyl-tRNA synthetase, putatuve / GluRS					C	19.1 tetrapyrrole synthesis.glu-tRNA synthetase	3	1	3	0.99	0.99	3.13104	1.31554	1.48429	2.10946	0.886313	1.49788
AT5G26830.1			Threonyl-tRNA synthetase	Thr--tRNA ligase (THRRS) (also cytosol)			mitochondria		M	29.1.3 protein.aa activation.threonine-tRNA ligase	3	1	3	0.99	0.99	3.13104	1.31554	1.48429	2.10946	0.886313	1.49788
AT5G27770.1			Ribosomal L22e protein family; FUNCTIONS IN: structural constituent of ribosome; INVOLVED IN: translation; LOCATED IN: ribosome, cytosolic large ribosomal subunit, nucleolus, plasma membrane, membrane; EXPRESSED IN: 22 plant structures; EXPRESSED DURING: 14 growth stages; CONTAINS InterPro DOMAIN/s: Ribosomal protein L22e (InterPro:IPR002671); BEST Arabidopsis thaliana protein match is: Ribosomal…	60S ribosomal protein L22 (RPL22C)			cytosol		_	29.2.1.2.2.22 protein.synthesis.ribosomal protein.eukaryotic.60S subunit.L22	3	1	3	0.99	0.99	3.13104	1.31554	1.48429	2.10946	0.886313	1.49788
AT5G27850.1			Ribosomal protein L18e/L15 superfamily protein	60S ribosomal protein L18 (RPL18C)			cytosol		_	29.2.1.2.2.18 protein.synthesis.ribosomal protein.eukaryotic.60S subunit.L18	8	2	3	0.99	5	3.13104	1.31554	7.4964	0.417672	0.17549	0.296581
AT5G28050.1			Cytidine/deoxycytidylate deaminase family protein	cytidine/deoxycytidylate deaminase family protein, similar to Guanine deaminase					_	23.2 nucleotide metabolism.degradation	5	3	2	2	1	2.08736	2.65766	1.49928	1.39224	1.77263	1.58243
AT5G28540.1			heat shock protein 70 (Hsp 70) family protein	luminal binding protein 1 precursor (BiP-1)			ER		S	29.6 protein.folding	24	3	9.4	12.1	2.5	9.81058	16.0789	3.7482	2.61741	4.28976	3.45358
AT5G28840.1			Encodes a protein with GDP-D-mannose 3',5'-epimerase activity. The enzyme is involved in ascorbate biosynthesis. It catalyzes the conversion of GDP-D-mannose to GDP-L-galactose.	GDP-mannose 3,5-epimerase/ NAD binding / catalytic - GME =			not plastid		_	21.2.1.1 redox.ascorbate and glutathione.ascorbate.GME	10	3	6	3	1	6.26207	3.98649	1.49928	4.17672	2.65894	3.41783
AT5G30510.1			ribosomal protein S1	30S ribosomal protein S1			plastid ribosome	x	C	29.2.1.1.3.1.1 protein.synthesis.ribosomal protein.prokaryotic.unknown organellar.30S subunit.S1	37	3	17	9	11	17.7425	11.9595	16.4921	1.07582	0.725165	0.900494
AT5G34850.1			purple acid phosphatase 26	purple acid phosphatase (AtPAP26)					S	26.13 misc.acid and other phosphatases	2	2	0.99	1	1	1.03324	1.32883	1.49928	0.689159	0.886313	0.787736
AT5G35360.1			acetyl Co-enzyme a carboxylase biotin carboxylase subunit	biotin carboxylase (BC) - part of ACCase complex		x	envelope-inner-peripheral-stromal-side	x	C	11.1.1 lipid metabolism.FA synthesis and FA elongation.Acetyl CoA Carboxylation	270	3	118	89	63	123.154	118.266	94.4546	1.30384	1.25209	1.27797
AT5G35530.1			Ribosomal protein S3 family protein	40S ribosomal protein S3 (RPS3C)			cytosol		_	29.2.1.2.1.3 protein.synthesis.ribosomal protein.eukaryotic.40S subunit.S3	13.7	3	7.3	3.7	2.7	7.61886	4.91668	4.04805	1.8821	1.21458	1.54834
AT5G35630.1			chloroplastic glutamine synthetase	glutamate-ammonia ligase (GS2), chloroplast			plastid stroma	x	C	12.2.2 N-metabolism.ammonia metabolism.glutamine synthase	119.8	3	45.9	38	35.9	47.9049	50.4956	53.8241	0.890026	0.938159	0.914092
AT5G36700.1	100	AT5G36790.1AT5G36700.1	2-phosphoglycolate phosphatase 1 (PGLP1); FUNCTIONS IN: phosphoglycolate phosphatase activity; INVOLVED IN: metabolic process; LOCATED IN: chloroplast stroma, chloroplast; EXPRESSED IN: 7 plant structures; CONTAINS InterPro DOMAIN/s: HAD-superfamily hydrolase, subfamily IIA (InterPro:IPR006357), 2-phosphoglycolate phosphatase, eukaryotic (InterPro:IPR006349); BEST Arabidopsis thaliana protein mat…	2-phosphoglycolate phosphatase-1 (PGP-1)			plastid stroma	x	C	1.2.1 PS.photorespiration.phosphoglycolate phosphatase	28.5	3	9	7	12.5	9.39311	9.30182	18.741	0.501207	0.496335	0.498771
AT5G36790.1	100	AT5G36790.1AT5G36700.1	Haloacid dehalogenase-like hydrolase (HAD) superfamily protein; FUNCTIONS IN: hydrolase activity, phosphatase activity, phosphoglycolate phosphatase activity; INVOLVED IN: metabolic process; LOCATED IN: apoplast, nucleus, chloroplast stroma, vacuole, cytoplasm; EXPRESSED IN: fruit, guard cell, leaf; EXPRESSED DURING: seedling growth; CONTAINS InterPro DOMAIN/s: HAD-superfamily hydrolase, subfamil…	2-phosphoglycolate phosphatase-2 (PGP-2)			plastid stroma	x	C	1.2.1 PS.photorespiration.phosphoglycolate phosphatase	28.5	3	9	7	12.5	9.39311	9.30182	18.741	0.501207	0.496335	0.498771
AT5G37830.1			oxoprolinase 1	OXP1 (OXOPROLINASE 1); hydrolase					_	35.1 not assigned.no ontology	6	3	1	2	3	1.04368	2.65766	4.49784	0.23204	0.590875	0.411458
AT5G37850.1			Encodes a pyridoxal kinase required for root hair development. Mutants are hypersensitive to Na+, K+ and Li+.	pfkB-type carbohydrate kinase - SOS4 (SALT OVERLY SENSITIVE 4)			not plastid		C	3.5 minor CHO metabolism.others	7	3	2	2	3	2.08736	2.65766	4.49784	0.46408	0.590875	0.527478
AT5G38410.1	65	AT5G38410.1AT5G38420.1	Ribulose bisphosphate carboxylase (small chain) family protein	Rubisco small subunit 3b (RBCS-3B)			plastid stroma	x	C	1.3.2 PS.calvin cycle.rubisco small subunit	47.5	3	13.2	13.4	20.9	13.7766	17.8063	31.3349	0.439655	0.568258	0.503957
AT5G38420.1	65	AT5G38410.1AT5G38420.1	Encodes a member of the Rubisco small subunit (RBCS) multigene family: RBCS1A (At1g67090), RBCS1B (At5g38430), RBCS2B (At5g38420), and RBCS3B (At5g38410).	Rubisco small subunit 2b (RBCS-2b)			plastid stroma	x	C	1.3.2 PS.calvin cycle.rubisco small subunit	47.5	3	13.2	13.4	20.9	13.7766	17.8063	31.3349	0.439655	0.568258	0.503957
AT5G38430.1			Encodes a member of the Rubisco small subunit (RBCS) multigene family: RBCS1A (At1g67090), RBCS1B (At5g38430), RBCS2B (At5g38420), and RBCS3B (At5g38410).	Rubisco small subunit 1b (RBCS-1b)			plastid stroma	x	C	1.3.2 PS.calvin cycle.rubisco small subunit	47.1	3	13.2	12.6	21.3	13.7766	16.7433	31.9347	0.431399	0.524298	0.477848
AT5G38480.1			general regulatory factor, a 14-3-3 gene	14-3-3 protein GF14 psi (grf3/RCI1) - cytosol and plasma membrane			plasma membrane; cytosol		_	30.7 signalling.14-3-3 proteins	17.7	3	7	2	8.7	7.30575	2.65766	13.0437	0.560097	0.20375	0.381923
AT5G39740.1	60	AT3G25520.1AT5G39740.1	Encodes a ribosomal protein RPL5B that is involved in ribosome biogenesis and plays a role in organ size control by promoting cell proliferation and preventing compensation in normal leaf development.	60S ribosomal protein L5 (RPL5B)			cytosol		M	29.2.1.2.2.5 protein.synthesis.ribosomal protein.eukaryotic.60S subunit.L5	14	3	2.5	4.5	7	2.6092	5.97974	10.495	0.248614	0.569773	0.409194
AT5G40450.1			unknown protein; FUNCTIONS IN: molecular_function unknown; INVOLVED IN: biological_process unknown; LOCATED IN: chloroplast, plasma membrane; EXPRESSED IN: 24 plant structures; EXPRESSED DURING: 13 growth stages; Has 30201 Blast hits to 17322 proteins in 780 species: Archae - 12; Bacteria - 1396; Metazoa - 17338; Fungi - 3422; Plants - 5037; Viruses - 0; Other Eukaryotes - 2996 (source: NCBI BLin…	unknown protein					_	35.2 not assigned.unknown	3	1	0.99	0.99	3	1.03324	1.31554	4.49784	0.22972	0.292483	0.261102
AT5G40950.1			ribosomal protein large subunit 27	50S ribosomal protein L27			plastid ribosome	x	C	29.2.1.1.1.2.27 protein.synthesis.ribosomal protein.prokaryotic.chloroplast.50S subunit.L27	21	3	5	4	12	5.2184	5.31533	17.9914	0.29005	0.295438	0.292744
AT5G41520.1			RNA binding Plectin/S10 domain-containing protein; FUNCTIONS IN: structural constituent of ribosome; INVOLVED IN: translation; LOCATED IN: cytosolic small ribosomal subunit, cytosolic ribosome, cell wall, chloroplast; EXPRESSED IN: 25 plant structures; EXPRESSED DURING: 16 growth stages; CONTAINS InterPro DOMAIN/s: Plectin/S10, N-terminal (InterPro:IPR005326); BEST Arabidopsis thaliana protein ma…	40S ribosomal protein S10 (RPS10B)			cytosol		_	29.2.1.2.1.10 protein.synthesis.ribosomal protein.eukaryotic.40S subunit.S10	4	2	0.99	2	2	1.03324	2.65766	2.99856	0.34458	0.886313	0.615446
AT5G42020.1			Heat shock protein 70 (Hsp 70) family protein	luminal binding protein 2 precursor (BiP-2) (AtBP2)			ER		S	29.6 protein.folding	16.5	2	14	0.99	2.5	14.6115	1.31554	3.7482	3.89827	0.35098	2.12463
AT5G43010.1	79	AT1G45000.1AT5G43010.1	regulatory particle triple-A ATPase 4A	26S proteasome AAA-ATPase subunit (RPT4a)			cytosol		_	29.5.11.20.2* protein.degradation.ubiquitin.proteasome.26S	3.3	1	3.3	0.99	0.99	3.44414	1.31554	1.48429	2.3204	0.886313	1.60336
AT5G43830.1			Aluminium induced protein with YGL and LRDR motifs; FUNCTIONS IN: molecular_function unknown; INVOLVED IN: biological_process unknown; LOCATED IN: cytosol, nucleus; EXPRESSED IN: 26 plant structures; EXPRESSED DURING: 15 growth stages; BEST Arabidopsis thaliana protein match is: Aluminium induced protein with YGL and LRDR motifs (TAIR:AT3G22850.1); Has 1807 Blast hits to 1807 proteins in 277 spec…	unknown protein					C	35.2 not assigned.unknown	5	2	0.99	2	3	1.03324	2.65766	4.49784	0.22972	0.590875	0.410298
AT5G43940.1			GroES-like zinc-binding dehydrogenase family protein	alcohol dehydrogenase class III (ADHIII or ADH2) / glutathione-dependent formaldehyde dehydrogenase (GSH-FDH)			not plastid		_	25.11 C1-metabolism.S-(hydroxymethyl)glutathione dehydrogenase & S-(hydroxymethyl)glutathione synthase	16	3	7	4	5	7.30575	5.31533	7.4964	0.974568	0.709051	0.84181
AT5G43960.1			Nuclear transport factor 2 (NTF2) family protein with RNA binding (RRM-RBD-RNP motifs) domain	nuclear transport factor 2 (NTF2) family protein / RNA recognition motif (RRM)-containing protein					_	29.3.1 protein.targeting.nucleus	3	1	0.99	0.99	3	1.03324	1.31554	4.49784	0.22972	0.292483	0.261102
AT5G44340.1	40	AT5G44340.1AT4G20890.1	tubulin beta chain 4	tubulin beta-4 chain (TUB4)			not plastid		_	31.1 cell.organisation	15.3	2	14.3	0.99	1	14.9246	1.31554	1.49928	9.95452	0.87745	5.41599
AT5G45390.1			CLP protease P4	CLPP4 (P-ring)	x		plastid stroma	x	C	29.5.5.8.1* protein.degradation.serine protease.SK.S14	525	3	294	219	12	306.842	291.014	17.9914	17.0549	16.1752	16.6151
AT5G45775.1	12	AT5G45775.1AT4G18730.1AT2G42740.1AT3G58700.1	Ribosomal L5P family protein; FUNCTIONS IN: structural constituent of ribosome; INVOLVED IN: translation; LOCATED IN: cytosolic large ribosomal subunit, vacuole; EXPRESSED IN: male gametophyte, leaf; CONTAINS InterPro DOMAIN/s: Ribosomal protein L5 (InterPro:IPR002132), Ribosomal protein L5, conserved site (InterPro:IPR020929), Ribosomal protein L5, C-terminal (InterPro:IPR020928), Ribosomal prot…	60S ribosomal protein L11 (RPL11D)			cytosol		_	29.2.1.2.2.11 protein.synthesis.ribosomal protein.eukaryotic.60S subunit.L11	2.3	2	1.3	0.99	1	1.35678	1.31554	1.49928	0.904956	0.87745	0.891203
AT5G46290.1			3-ketoacyl-acyl carrier protein synthase I	Ketoacyl-ACP Synthase I (Lipid Gene Database; Beisson)			plastid stroma	x	C	11.1.3 lipid metabolism.FA synthesis and FA elongation.ketoacyl ACP synthase	7	2	6	0.99	1	6.26207	1.31554	1.49928	4.17672	0.87745	2.52709
AT5G47190.1			Ribosomal protein L19 family protein; FUNCTIONS IN: structural constituent of ribosome; INVOLVED IN: translation, ribosome biogenesis; LOCATED IN: ribosome, chloroplast stroma, chloroplast, membrane, chloroplast envelope; EXPRESSED IN: 23 plant structures; EXPRESSED DURING: 13 growth stages; CONTAINS InterPro DOMAIN/s: Ribosomal protein L19 (InterPro:IPR001857); BEST Arabidopsis thaliana protein …	50S ribosomal protein L19A (homologous to L19B)			plastid ribosome	x	C	29.2.1.1.1.2.19 protein.synthesis.ribosomal protein.prokaryotic.chloroplast.50S subunit.L19	7	2	3	0.99	4	3.13104	1.31554	5.99712	0.52209	0.219363	0.370726
AT5G47210.1			Hyaluronan / mRNA binding family; FUNCTIONS IN: RNA binding; INVOLVED IN: biological_process unknown; LOCATED IN: plasma membrane; EXPRESSED IN: 24 plant structures; EXPRESSED DURING: 14 growth stages; CONTAINS InterPro DOMAIN/s: Stm1, N-terminal (InterPro:IPR019084), Hyaluronan/mRNA-binding protein (InterPro:IPR006861); BEST Arabidopsis thaliana protein match is: Hyaluronan / mRNA binding family…	nuclear RNA-binding protein, putative					_	27.4 RNA.RNA binding	11	2	9	2	0.99	9.39311	2.65766	1.48429	6.32837	1.79053	4.05945
AT5G47840.1			adenosine monophosphate kinase	adenylate kinase or ATP-AMP transphosphorylase			plastid stroma	x	C	23.4.1 nucleotide metabolism.phosphotransfer and pyrophosphatases.adenylate kinase	2	2	0.99	1	1	1.03324	1.32883	1.49928	0.689159	0.886313	0.787736
AT5G48230.1			Encodes an acetoacetyl-CoA thiolase that generates the bulk of the acetoacetyl-CoA precursor needed for the cytosolic localized, mevalonate-derived isoprenoids biosynthetic pathway. Loss-of-function mutants are embryo lethal.	acetoacetyl-CoA thiolase 2 (AACT2) (MVA-step 1)			cytosol		_	16.1.2.1 secondary metabolism.isoprenoids.mevalonate pathway.acetyl-CoA C-acyltransferase	3	2	2	1	0.99	2.08736	1.32883	1.48429	1.4063	0.895266	1.15078
AT5G48300.1			ADP glucose pyrophosphorylase 1	ADP-glucose pyrophosphorylase - small subunit 1 (APS1)			plastid stroma	x	C	2.1.2.1 major CHO metabolism.synthesis.starch.AGPase	7	3	4	1	2	4.17472	1.32883	2.99856	1.39224	0.443157	0.917699
AT5G48540.1			receptor-like protein kinase-related family protein	33 kDa secretory protein-related			not plastid		S	35.2 not assigned.unknown	17	3	5	6	6	5.2184	7.97299	8.99568	0.5801	0.886313	0.733207
AT5G49030.1			ovule abortion 2 (OVA2); FUNCTIONS IN: in 6 functions; INVOLVED IN: tRNA aminoacylation for protein translation, ovule development; LOCATED IN: chloroplast; EXPRESSED IN: 22 plant structures; EXPRESSED DURING: 13 growth stages; CONTAINS InterPro DOMAIN/s: Aminoacyl-tRNA synthetase, class I, conserved site (InterPro:IPR001412), Isoleucyl-tRNA synthetase (InterPro:IPR018353), Isoleucyl-tRNA synthet…	Ile-tRNA synthetase class II - OVA2 (OVULE ABORTION 2)			plastid stroma	x	C	29.1.5 protein.aa activation.isoleucine-tRNA ligase	5	1	5	0.99	0.99	5.2184	1.31554	1.48429	3.51576	0.886313	2.20104
AT5G49360.1			beta-xylosidase 1	glycosyl hydrolase family 3 protein					S	10.6.2 cell wall.degradation.mannan-xylose-arabinose-fucose	6	1	6	0.99	0.99	6.26207	1.31554	1.48429	4.21891	0.886313	2.55261
AT5G49910.1			chloroplast heat shock protein 70-2	cpHSP70-2 (Dnak homologue)			plastid stroma	x	C	29.6 protein.folding	135.8	3	63.7	34.4	37.7	66.4824	45.7118	56.5228	1.1762	0.808731	0.992467
AT5G50250.1			chloroplast RNA-binding protein 31B	ribonucleoprotein CP31B			plastid stroma	x	C	27.1.5* RNA.processing.editing	4	3	1	1	2	1.04368	1.32883	2.99856	0.34806	0.443157	0.395608
AT5G50850.1			Transketolase family protein	pyruvate dehydrogenase E1 component beta subunit, mitochondrial / PDHE1-B (PDH2)			mitochondria		M	8.1.1.1 TCA / org.transformation.TCA.pyruvate DH.E1	9	2	8	1	0.99	8.34943	1.32883	1.48429	5.62521	0.895266	3.26024
AT5G50920.1	1	AT5G50920.1; AT3G48870.1	CLPC homologue 1	CLPC1/2	x		plastid stroma; envelope-inner-peripheral-stromal-side	x	C	29.5.5.30* protein.degradation.serine protease.regulator	221.6	3	16.2	5.7	199.7	16.9076	7.57434	299.406	0.0564705	0.0252979	0.0408842
AT5G51120.1			polyadenylate-binding protein 1	RRM domain protein					_	27.4 RNA.RNA binding	8	2	2	0.99	6	2.08736	1.31554	8.99568	0.23204	0.146242	0.189141
AT5G51820.1			phosphoglucomutase	plastid phosphoglucomutase (PGM1) (starch free mutant 1)			plastid stroma	x	C	4.2 glycolysis.PGM	13	3	2	4	7	2.08736	5.31533	10.495	0.198892	0.506465	0.352678
AT5G51970.1			Encodes a putative sorbitol dehydrogenase that can be thiolated in vitro.	NAD-dependent sorbitol (L-iditol) dehydrogenase, putative					_	3.3 minor CHO metabolism.sugar alcohols	7	3	3	3	1	3.13104	3.98649	1.49928	2.08836	2.65894	2.37365
AT5G53460.1			NADH-dependent glutamate synthase	NADH-GOGAT or NADH- glutamate synthase (GLT1)			stroma	x	C	12.2.1.2 N-metabolism.ammonia metabolism.glutamate synthase.NADH dependent	23	2	16	7	0.99	16.6989	9.30182	1.48429	11.2504	6.26686	8.75865
AT5G53490.1			Tetratricopeptide repeat (TPR)-like superfamily protein	pentapeptide repeat TL17.4			thylakoid-peripheral-lumenal-side	x	C	26.62* misc.pentapeptide-containing protein	2	2	1	0.99	1	1.04368	1.31554	1.49928	0.69612	0.87745	0.786785
AT5G53850.1			haloacid dehalogenase-like hydrolase family protein; FUNCTIONS IN: hydrolase activity, ion binding, methylthioribulose 1-phosphate dehydratase activity, metal ion binding; INVOLVED IN: L-methionine salvage; LOCATED IN: chloroplast stroma, chloroplast; EXPRESSED IN: 23 plant structures; EXPRESSED DURING: 13 growth stages; CONTAINS InterPro DOMAIN/s: Class II aldolase/adducin, N-terminal (InterPro:…	haloacid dehalogenase-like hydrolase					_	3.5 minor CHO metabolism.others	5	2	0.99	2	3	1.03324	2.65766	4.49784	0.22972	0.590875	0.410298
AT5G54600.1			Translation protein SH3-like family protein	50S ribosomal protein L24			plastid ribosome	x	C	29.2.1.1.1.2.24 protein.synthesis.ribosomal protein.prokaryotic.chloroplast.50S subunit.L24	12	3	2	2	8	2.08736	2.65766	11.9942	0.17403	0.221578	0.197804
AT5G54770.1			thiazole biosynthetic enzyme, chloroplast (ARA6) (THI1) (THI4)	THI1 -involved in thiamine synthesis (vitamine B) (ARA6) - dual localized mitos & plastid			plastid stroma; mitochondria	x	C	18.2 Co-factor and vitamine metabolism.thiamine	193	3	103	47	43	107.499	62.4551	64.469	1.66745	0.968761	1.31811
AT5G55070.1			Dihydrolipoamide succinyltransferase; FUNCTIONS IN: zinc ion binding, acyltransferase activity; INVOLVED IN: response to oxidative stress, metabolic process; LOCATED IN: cytosolic ribosome, mitochondrion; EXPRESSED IN: 27 plant structures; EXPRESSED DURING: 15 growth stages; CONTAINS InterPro DOMAIN/s: 2-oxo acid dehydrogenase, lipoyl-binding site (InterPro:IPR003016), Dihydrolipoamide succinyltr…	2-oxoglutarate dehydrogenase E2 subunit - part of OGDC			mitochondria		M	8.1 TCA / org.transformation.TCA	20.1	2	16.1	4	0.99	16.8032	5.31533	1.48429	11.3207	3.58106	7.4509
AT5G55190.1	30	AT5G20020.1AT5G55190.1AT5G20010.1	RAN GTPase 3	GTP-binding protein atran3 paralogue to At5g20010			nucleus		_	30.5 signalling.G-proteins	14.8	3	4.4	4.7	5.7	4.59219	6.24551	8.54589	0.537356	0.73082	0.634088
AT5G55220.1			trigger factor type chaperone family protein	Trigger Factor			plastid stroma	x	C	29.6 protein.folding	2	2	0.99	1	1	1.03324	1.32883	1.49928	0.689159	0.886313	0.787736
AT5G55450.1			Bifunctional inhibitor/lipid-transfer protein/seed storage 2S albumin superfamily protein; FUNCTIONS IN: lipid binding; INVOLVED IN: response to other organism, lipid transport; LOCATED IN: endomembrane system; EXPRESSED IN: 15 plant structures; EXPRESSED DURING: 13 growth stages; CONTAINS InterPro DOMAIN/s: Bifunctional inhibitor/plant lipid transfer protein/seed storage (InterPro:IPR016140), Pl…						S	26.21 misc.protease inhibitor/seed storage/lipid transfer protein (LTP) family protein	6	3	2	2	2	2.08736	2.65766	2.99856	0.69612	0.886313	0.791217
AT5G55480.1			SHV3-like 1	glycerophosphoryl diester phosphodiesterase family protein			plasma membrane		S	11.9.3.3 lipid metabolism.lipid degradation.lysophospholipases.glycerophosphodiester phosphodiesterase	2	2	1	0.99	1	1.04368	1.31554	1.49928	0.69612	0.87745	0.786785
AT5G55810.1			nicotinate/nicotinamide mononucleotide adenyltransferase						_	35.1 not assigned.no ontology	3	3	1	1	1	1.04368	1.32883	1.49928	0.69612	0.886313	0.791217
AT5G56010.1	32	AT5G56030.1AT5G56000.1AT5G56010.1	heat shock protein 81-3	Hsp90-3			cytosol		S	20.2.1 stress.abiotic.heat	15.5	2	11.5	0.99	4	12.0023	1.31554	5.99712	2.00135	0.219363	1.11035
AT5G56030.1	32	AT5G56030.1AT5G56000.1AT5G56010.1	heat shock protein 81-2	Hsp90.2			cytosol		S	20.2.1 stress.abiotic.heat	15.5	2	11.5	0.99	4	12.0023	1.31554	5.99712	2.00135	0.219363	1.11035
AT5G56500.1			Encodes a subunit of chloroplasts chaperonins that are involved in mediating the folding of newly synthesized, translocated, or stress-denatured proteins. Cpn60 subunits are: Cpn60alpha1 (At2g28000), AtCpn60alpha2 (At5g18820), AtCpn60beta1 (At1g55490), AtCpn60beta2 (At3g13470), AtCpn60beta3 (At5g56500), AtCpn60beta4 (At1g26230).	Cpn60-beta-3 - model .2 has higher score than model .1			plastid stroma	x	C	29.6 protein.folding	3.4	1	0.99	3.4	0.99	1.03324	4.51803	1.48429	0.69612	3.0439	1.87001
AT5G57850.1			D-aminoacid aminotransferase-like PLP-dependent enzymes superfamily protein	4-AMINO-4-DEOXYCHORISMATE LYASE, ADCL			plastid stroma	x	C	18.5.1 Co-factor and vitamine metabolism.folate & vitamine K.folate	5	3	1	2	2	1.04368	2.65766	2.99856	0.34806	0.886313	0.617187
AT5G58290.1			regulatory particle triple-A ATPase 3	26S proteasome AAA-ATPase subunit (RPT3)			cytosol		_	29.5.11.20.2* protein.degradation.ubiquitin.proteasome.26S	6	2	2.7	3.3	0.99	2.81793	4.38514	1.48429	1.89851	2.95438	2.42644
AT5G58330.1			lactate/malate dehydrogenase family protein; FUNCTIONS IN: oxidoreductase activity, binding, malate dehydrogenase activity, catalytic activity, malate dehydrogenase (NADP+) activity; INVOLVED IN: oxidation reduction, malate metabolic process, carbohydrate metabolic process, metabolic process; LOCATED IN: in 6 components; EXPRESSED IN: 23 plant structures; EXPRESSED DURING: 14 growth stages; CONTA…	plastid malate dehydrogenase [NADP] NADPH-MDH			plastid stroma	x	C	8.2.99 TCA / org.transformation.other organic acid transformations.misc	7	3	2	3	2	2.08736	3.98649	2.99856	0.69612	1.32947	1.0128
AT5G58420.1	20	AT2G17360.1AT5G58420.1AT5G07090.1	Ribosomal protein S4 (RPS4A) family protein	40S ribosomal protein S4 (RPS4D)			cytosol		M	29.2.1.2.1.4 protein.synthesis.ribosomal protein.eukaryotic.40S subunit.S4	3.4	2	1.7	0.99	1.7	1.77425	1.31554	2.54878	0.69612	0.516147	0.606134
AT5G59850.1	17	AT1G07770.1AT3G46040.1AT5G59850.1	Ribosomal protein S8 family protein; FUNCTIONS IN: structural constituent of ribosome; INVOLVED IN: translation; LOCATED IN: cytosolic small ribosomal subunit, cell wall, membrane; EXPRESSED IN: 22 plant structures; EXPRESSED DURING: 13 growth stages; CONTAINS InterPro DOMAIN/s: Ribosomal protein S8 (InterPro:IPR000630); BEST Arabidopsis thaliana protein match is: ribosomal protein S15A (TAIR:AT1…	40S ribosomal protein S15A (RPS15aF)			cytosol		_	29.2.1.2.1.515 protein.synthesis.ribosomal protein.eukaryotic.40S subunit.S15A	5.8	3	2.5	1.3	2	2.6092	1.72748	2.99856	0.87015	0.576104	0.723127
AT5G59880.1			Encodes actin depolymerizing factor 3 (ADF3).	actin depolymerizing factor 3			not plastid		_	31.1 cell.organisation	7	2	0.99	4	3	1.03324	5.31533	4.49784	0.22972	1.18175	0.705735
AT5G60360.1			Encodes a senescence-associated thiol protease.	cysteine proteinase (AALP) -similar to barley aleurain			vacuole		S	29.5.3.1.1* protein.degradation.cysteine protease.CA.C1	15	3	3	6	6	3.13104	7.97299	8.99568	0.34806	0.886313	0.617187
AT5G60370.1			FUNCTIONS IN: molecular_function unknown; INVOLVED IN: biological_process unknown; LOCATED IN: chloroplast; CONTAINS InterPro DOMAIN/s: Defects-in-morphology protein 1-like, mitochondrial (InterPro:IPR019190); BEST Arabidopsis thaliana protein match						C	35.2 not assigned.unknown	5	3	2	2	1	2.08736	2.65766	1.49928	1.39224	1.77263	1.58243
AT5G60390.1	11	AT1G07930.1AT5G60390.1AT1G07940.1AT1G07920.1	GTP binding Elongation factor Tu family protein; FUNCTIONS IN: calmodulin binding, translation elongation factor activity; INVOLVED IN: translational elongation; LOCATED IN: mitochondrion, nucleus, plasma membrane, vacuole, cytoplasm; EXPRESSED IN: 6 plant structures; EXPRESSED DURING: L mature pollen stage, M germinated pollen stage, seed development stages; CONTAINS InterPro DOMAIN/s: Translati…	elongation factor 1-alpha / EF-1-alpha - dual location cytosol & Nucleus			nucleus; cytosol		_	29.2.4 protein.synthesis.elongation	43.2	3	22.4	9.7	11.1	23.3784	12.8897	16.642	1.40478	0.774526	1.08965
AT5G60600.1			4-hydroxy-3-methylbut-2-enyl diphosphate synthase	4-hydroxy-3-methylbutyl diphosphate synthase (HDS; also named GcpE, CLB4 or IspG)			thylakoid-peripheral-stromal-side; plastid stroma	x	C	16.1.1.6 secondary metabolism.isoprenoids.non-mevalonate pathway.HDS	6	1	6	0.99	0.99	6.26207	1.31554	1.48429	4.21891	0.886313	2.55261
AT5G60670.1	23	AT2G37190.1AT5G60670.1AT3G53430.1	Ribosomal protein L11 family protein	60S ribosomal protein L12 (RPL12C)			cytosol		_	29.2.1.2.2.12 protein.synthesis.ribosomal protein.eukaryotic.60S subunit.L12	6.3	3	2	2.3	2	2.08736	3.05631	2.99856	0.69612	1.01926	0.85769
AT5G61170.1		AT5G15520.1AT5G61170.1	Ribosomal protein S19e family protein; FUNCTIONS IN: structural constituent of ribosome; INVOLVED IN: translation; LOCATED IN: cytosolic small ribosomal subunit, cytosolic ribosome, ribosome, vacuole; EXPRESSED IN: 23 plant structures; EXPRESSED DURING: 13 growth stages; CONTAINS InterPro DOMAIN/s: Ribosomal protein S19e, conserved site (InterPro:IPR018277), Ribosomal protein S19e (InterPro:IPR00…	40S ribosomal protein S19 (RPS19C),			cytosol		_	29.2.1.2.1.19 protein.synthesis.ribosomal protein.eukaryotic.40S subunit.S19	3	1	3	0.99	0.99	3.13104	1.31554	1.48429	2.10946	0.886313	1.49788
AT5G61410.1			Arabidopsis thaliana ribulose-5-phosphate-3-epimerase mRNA	ribulose-5-phosphate-3-epimerase (RPE)			plastid stroma	x	C	1.3.11 PS.calvin cycle.RPE	10	3	3	3	4	3.13104	3.98649	5.99712	0.52209	0.664735	0.593413
AT5G62300.1	81	AT3G45030.1AT5G62300.1	Ribosomal protein S10p/S20e family protein; FUNCTIONS IN: structural constituent of ribosome, RNA binding; INVOLVED IN: translation; LOCATED IN: cytosolic small ribosomal subunit, small ribosomal subunit, cell wall; EXPRESSED IN: leaf; CONTAINS InterPro DOMAIN/s: Ribosomal protein S10, conserved site (InterPro:IPR018268), Ribosomal protein S10, eukaryotic/archaeal (InterPro:IPR005729), Ribosomal …	40S ribosomal protein S20 (RPS20C),			cytosol		_	29.2.1.2.1.20 protein.synthesis.ribosomal protein.eukaryotic.40S subunit.S20	9	3	3	3	3	3.13104	3.98649	4.49784	0.69612	0.886313	0.791217
AT5G62530.1			aldehyde dehydrogenase 12A1	delta-1-pyrroline-5-carboxylate dehydrogenase			mitochondria		M	13.2.2.2 amino acid metabolism.degradation.glutamate family.proline	3	1	0.99	3	0.99	1.03324	3.98649	1.48429	0.69612	2.6858	1.69096
AT5G62690.1	41	AT5G62690.1AT5G62700.1	encodes tubulin beta-2/beta-3 chain	tubulin beta-2/beta-3 chain (TUB2)			not plastid		_	31.1 cell.organisation	7.4	2	6.4	0.99	1	6.67955	1.31554	1.49928	4.45517	0.87745	2.66631
AT5G62700.1	41	AT5G62690.1AT5G62700.1	encodes tubulin beta-2/beta-3 chain	tubulin beta-2/beta-3 chain (TUB3)			not plastid		_	31.1 cell.organisation	7.4	2	6.4	0.99	1	6.67955	1.31554	1.49928	4.45517	0.87745	2.66631
AT5G62790.1			1-deoxy-D-xylulose 5-phosphate reductoisomerase	1-deoxy-D-xylulose 5-phosphate reductoisomerase (DXR; previously IspC)			plastid stroma	x	C	16.1.1.2 secondary metabolism.isoprenoids.non-mevalonate pathway.DXR	10	3	3	3	4	3.13104	3.98649	5.99712	0.52209	0.664735	0.593413
AT5G63310.1			nucleoside diphosphate kinase 2	NDPK2-stromal			plastid stroma	x	C	23.4.10 nucleotide metabolism.phosphotransfer and pyrophosphatases.nucleoside diphosphate kinase	14	3	5	5	4	5.2184	6.64416	5.99712	0.87015	1.10789	0.989021
AT5G63570.1			glutamate-1-semialdehyde-2,1-aminomutase	glutamate-1-semialdehyde 2,1-aminomutase 1 (GSA 1)			plastid stroma	x	C	19.3 tetrapyrrole synthesis.GSA	27.6	3	10	10	7.6	10.4368	13.2883	11.3945	0.915948	1.1662	1.04107
AT5G65010.1			Encodes asparagine synthetase (ASN2).	asparagine synthetase 2 (ASN2)			not plastid		_	13.1.3.1.1 amino acid metabolism.synthesis.aspartate family.asparagine.asparagine synthetase	6	2	5	1	0.99	5.2184	1.32883	1.48429	3.51576	0.895266	2.20551
AT5G65220.1			Ribosomal L29 family protein	50S ribosomal protein L29			plastid ribosome	x	C	29.2.1.1.1.2.29 protein.synthesis.ribosomal protein.prokaryotic.chloroplast.50S subunit.L29	18	3	5	5	8	5.2184	6.64416	11.9942	0.435075	0.553946	0.49451
AT5G65430.1			general regulatory factor 8	14-3-3 protein GF14 kappa (grf8)			nucleus		_	30.7 signalling.14-3-3 proteins	6	2	1.1	0.99	4.9	1.14805	1.31554	7.34647	0.156272	0.179071	0.167672
AT5G65620.1			Zincin-like metalloproteases family protein	OOP protease (also named TOP1) (related to E. coli OpdA)			plastid stroma; mitochondria	x	C	29.5.7.2.3* protein.degradation.metalloprotease.MA(M).M3	13.5	3	9	2.5	2	9.39311	3.32208	2.99856	3.13254	1.10789	2.12022
AT5G65750.1			2-oxoglutarate dehydrogenase, E1 component	2-oxoglutarate dehydrogenase, E1 component - part of OGDC			not plastid		M	8.1.5 TCA / org.transformation.TCA.2-oxoglutarate dehydrogenase	68.6	3	50.8	15.3	2.5	53.0189	20.3311	3.7482	14.1452	5.42424	9.7847
AT5G66140.1	77	AT5G66140.1AT3G51260.1	proteasome alpha subunit D2	20S proteasome alpha subunit D2 (PAD2)			cytosol		_	29.5.11.20.1* protein.degradation.ubiquitin.proteasome.20S	5	2	0.99	3.5	1.5	1.03324	4.65091	2.24892	0.459439	2.06806	1.26375
AT5G66190.1			Encodes a leaf-type ferredoxin:NADP(H) oxidoreductase. It is present in both chloroplast stroma and thylakoid membranes but is more abundant in the thylakoid. The affinity of this enzyme for ferredoxin is slightly, but significantly, higher than AtLFNR2, an isoform of the same enzyme. AtLFNR1 forms a heterodimer with AtFNR2 and is also a prerequisite to attach AtFNR2 to the thylakoid membrane.	FNR-1			thylakoid-peripheral-stromal-side	x	C	1.1.7 PS.lightreaction.ferredoxin reductase	47	3	15	17	15	15.6552	22.5901	22.4892	0.69612	1.00449	0.850304
AT5G66570.1			PS II oxygen-evolving complex 1	psbO OEC33			thylakoid-peripheral-lumenal-side	x	C	1.1.1.2 PS.lightreaction.photosystem II.PSII polypeptide subunits	30.4	3	6	3.5	20.9	6.26207	4.65091	31.3349	0.199843	0.148426	0.174134
AT5G67360.1			Subtilase family protein	subtilase 1.7 - cucumisin-like (ARA12, Asp48, SLP1)			extracellular		S	29.5.5.4.1* protein.degradation.serine protease.SB.S8	108	3	39	44	25	40.7035	58.4686	37.482	1.08595	1.55991	1.32293
ATCG00120.1			ATP synthase subunit alpha	CF1a - atpA			thylakoid-peripheral-stromal-side	x	_	1.1.4 PS.lightreaction.ATP synthase	125	3	49	16	60	51.1403	21.2613	89.9568	0.568498	0.23635	0.402424
ATCG00160.1			ribosomal protein S2	30S ribosomal protein S2			plastid ribosome	x	_	29.2.1.1.1.1 protein.synthesis.ribosomal protein.prokaryotic.chloroplast.30S subunit	7	3	2	1	4	2.08736	1.32883	5.99712	0.34806	0.221578	0.284819
ATCG00380.1			chloroplast ribosomal protein S4	30S ribosomal protein S4			plastid ribosome	x	M	29.2.1.1.1.1 protein.synthesis.ribosomal protein.prokaryotic.chloroplast.30S subunit	15	3	4	3	8	4.17472	3.98649	11.9942	0.34806	0.332367	0.340214
ATCG00420.1			NADH dehydrogenase subunit J	NDH J			thylakoid	x	_	1.1.6 PS.lightreaction.NADH DH	2	2	1	1	0.99	1.04368	1.32883	1.48429	0.703152	0.895266	0.799209
ATCG00470.1			ATP synthase epsilon chain	CF1e - atpE			thylakoid-peripheral-stromal-side	x	_	1.1.4 PS.lightreaction.ATP synthase	4	2	2	0.99	2	2.08736	1.31554	2.99856	0.69612	0.438725	0.567423
ATCG00480.1			ATP synthase subunit beta	CF1b - atpB			thylakoid-peripheral-stromal-side	x	_	1.1.4 PS.lightreaction.ATP synthase	87	3	30	14	43	31.3104	18.6036	64.469	0.485665	0.288567	0.387116
ATCG00490.1			ribulose-bisphosphate carboxylases	Rubisco large subunit (RBCL)			plastid stroma	x	_	1.3.1 PS.calvin cycle.rubisco large subunit	1857	3	584	625	648	609.509	830.52	971.533	0.627368	0.854855	0.741111
ATCG00660.1			ribosomal protein L20	50S ribosomal protein L20			plastid ribosome	x	M	29.2.1.1.1.2 protein.synthesis.ribosomal protein.prokaryotic.chloroplast.50S subunit	4	2	1	0.99	3	1.04368	1.31554	4.49784	0.23204	0.292483	0.262262
ATCG00670.1			plastid-encoded CLP P	CLPP1 (R-ring)	x		plastid stroma	x	_	29.5.5.8.1* protein.degradation.serine protease.SK.S14	68	2	38	30	0.99	39.6598	39.8649	1.48429	26.7198	26.858	26.7889
ATCG00770.1			ribosomal protein S8	30S ribosomal protein S8			plastid ribosome	x	_	29.2.1.1.1.1 protein.synthesis.ribosomal protein.prokaryotic.chloroplast.30S subunit	8	3	3	2	3	3.13104	2.65766	4.49784	0.69612	0.590875	0.643498
ATCG00780.1			ribosomal protein L14	50S ribosomal protein L14			plastid ribosome	x	_	29.2.1.1.1.2 protein.synthesis.ribosomal protein.prokaryotic.chloroplast.50S subunit	11	3	3	1	7	3.13104	1.32883	10.495	0.298337	0.126616	0.212477
ATCG00800.1			structural constituent of ribosome	30S ribosomal protein S3			plastid ribosome	x	M	29.2.1.1.1.1 protein.synthesis.ribosomal protein.prokaryotic.chloroplast.30S subunit	15	3	7	4	4	7.30575	5.31533	5.99712	1.21821	0.886313	1.05226
ATCG00820.1			ribosomal protein S19	30S ribosomal protein S19			plastid ribosome	x	_	29.2.1.1.1.1 protein.synthesis.ribosomal protein.prokaryotic.chloroplast.30S subunit	4	2	3	0.99	1	3.13104	1.31554	1.49928	2.08836	0.87745	1.48291
ATCG00830.1	72	ATCG01310.1ATCG00830.1	encodes a chloroplast ribosomal protein L2, a constituent of the large subunit of the ribosomal complex	50S ribosomal protein L2A (identical to L2B)			plastid ribosome	x	C	29.2.1.1.1.2.29 protein.synthesis.ribosomal protein.prokaryotic.chloroplast.50S subunit.L29	13.5	3	5.5	2	6	5.74023	2.65766	8.99568	0.63811	0.295438	0.466774
ATCG01310.1	72	ATCG01310.1ATCG00830.1	ribosomal protein L2	50S ribosomal protein L2B (identical to L2A)			plastid ribosome	x	C	29.2.1.1.1.2.29 protein.synthesis.ribosomal protein.prokaryotic.chloroplast.50S subunit.L29	13.5	3	5.5	2	6	5.74023	2.65766	8.99568	0.63811	0.295438	0.466774

## Sheet: Suppl-Table2B
Supplemental Table 2. Proteins identified across the 16 affinity experiments with CLPP3-STREPII, CLPP3S164A-STREPII, CLPP5-STREPII or CLPP5S193A-STREPll. Proteins were annotated based on information in the Plant Proteome Data Base (PPDB). The number of matched adjusted MS/MS spectra (adjSPC) and normalized adjSPC (NadjSPC) are listed. Proteins were identified in at least 3 out of the 16 experimen…
protein identifier	group number	group content	Lab Annotation (PPDB - June 2018)	Curated Location (PPDB - June 2018)	MapManBin	BinName	TargetP	# total AdjSPC	frequency (of 16)	Biotin co-factors	CLP	AdjSPC exp. 2164 P3 control stroma (gel B)	AdjSPC exp. 2165 P3 S164A stroma (gel B)	adjSPC exp. 2190 P3 control stroma (gel E)	adjSPC exp. 2191 P3 S164A stroma (gel E)	adjSPC exp. 2192 P3 S164A (gel E)	adjSPC exp. 2193 P3 control (gel E)	AdjSPC exp. 2224 P3 control (gel F)	AdjSPC exp. 2225 P3 S164A (gel F)	AdjSPC Exp. 2208 P5 control (avidin) (gel G)	AdjSPC exp. 2209 P5 S193A (avidin) (gel G)	AdjSPC exp. 2210 P5 control (avidin) (gel G)	AdjSPC exp. 2211 P5 S193A (avidin) (gel G)	AdjSPC exp. 2214 P5 control (avidin) (gel H)	AdjSPC exp. 2215 P5 S193A (avidin) (gel H)	AdjSPC exp. 2216 P5 control (avidin) (gel H)	AdjSPC exp. 2217 P5 S193A (avidin) (gel H)	10000*NadjSPC exp. 2164 P3 control stroma (missing value = 0.99 )	10000*NadjSPC exp. 2165 P3 S164A stroma (missing value = 0.99 )	10000*NadjSPC exp. 2190 P3 control stroma (missing value = 0.99 )	10000*NadjSPC exp. 2191 P3 S164A stroma (missing value = 0.99 )	10000*NadjSPC exp. 2192 P3 S164A (missing value = 0.99 )	10000*NadjSPC exp. 2193 P3 control (missing value = 0.99 )	10000*NadjSPC exp. 2224 P3 control (missing value = 0.99 )	10000*NadjSPC exp. 2225 P3 S164A (missing value = 0.99 )	10000*NadjSPC Exp. 2208 P5 control (missing value = 0.99 )	10000*NadjSPC exp. 2209 P5 S193A (missing value = 0.99 )	10000*NadjSPC exp. 2210 P5 control (missing value = 0.99 )	10000*NadjSPC exp. 2211 P5 S193A (missing value = 0.99 )	10000*NadjSPC exp. 2214 P5 control (missing value = 0.99 )	10000*NadjSPC exp. 2215 P5 S193A (missing value = 0.99 )	10000*NadjSPC exp. 2216 P5 control (missing value = 0.99 )	10000*NadjSPC exp. 2217 P5 S193A (missing value = 0.99 )	10000*NadjSPC exp. 2165/2164 P3S164A/P3 stroma (repl 1)	10000*NadjSPC exp. 2191/2190 P3S164A/P3 stroma (repl 2)	10000*NadjSPC exp. 2192/2193 P3S164A/P3 (repl 3)	10000*NadjSPC exp. 2225/2224 P3S164A/P3 (repl 4)	10000*NadjSPC exp. 2209/2008 P5S193A/P5 (repl 1)	10000*NadjSPC exp. 2211/2010 P5S193A/P5 (repl 2)
ATCG00490.1			Rubisco large subunit (RBCL)	plastid stroma	1.3.1	PS.calvin cycle.rubisco large subunit	_	5648	16			90	146	205	241	527	665	584	625	336	364	212	262	336	401	388	266	1025.41	2122.4	1375.47	893.95	1239.68	1307.25	621.435	862.295	1279.76	1144.4	887.215	1074.52	623.076	531.527	494.917	607.472	2.06981	0.649924	0.948308	1.38759	0.894234	1.21111
AT5G45390.1			CLPP4 (P-ring)	plastid stroma	29.5.5.8.1*	protein.degradation.serine protease.SK.S14	C	3041	16		x	35	24	40	65	126	121	294	219	121	207	150	75	329	499	411	325	398.77	348.888	268.384	241.107	296.394	237.861	312.846	302.148	460.865	650.8	627.746	307.591	610.095	661.427	524.255	742.212	0.874911	0.898364	1.24608	0.965805	1.41213	0.489993
AT1G36160.1			acetyl-CoA carboxylase - ACC1	cytosol	11.1.1	lipid metabolism.FA synthesis and FA elongation.Acetyl CoA Carboxylation	_	2760.8	13	x					2	312.5	278	745	669	72	41	20	40	88	291	168.3	34	0.99	0.99	0.99	7.41867	735.104	546.491	792.756	923.001	274.233	128.902	83.6995	164.049	163.187	385.722	214.677	77.6468		7.49361	1.34513	1.16429	0.470046	1.95997
AT1G02560.1			CLPP5 (P-ring) (in case of CLPP5-STREPII - scores in some experiments are low because MSMS spectra matched to the transgenic CLPP5 protein with alternate identifier)	plastid stroma	29.5.5.8.1*	protein.degradation.serine protease.SK.S14	C	2125.3	16		x	15.4	5	7.7	19.6	34.3	45.3	362	258	10	16.7	53.1	9.2	245	364	384	296	175.459	72.685	51.664	72.703	80.685	89.0505	385.205	355.955	38.088	52.5042	222.222	37.7312	454.326	482.483	489.815	675.984	0.414257	1.40723	0.906059	0.924068	1.3785	0.16979
AT1G11750.1			CLPP6 (P-ring)	plastid stroma	29.5.5.8.1*	protein.degradation.serine protease.SK.S14	C	1723	16		x	21	9	12	46	55	70	150	127	101	121	155	95	131	176	262	192	239.262	130.833	80.5153	170.629	129.378	137.606	159.615	175.218	384.689	380.419	648.671	389.616	242.925	233.289	334.196	438.476	0.54682	2.11922	0.94021	1.09775	0.988902	0.600637
AT5G54770.1			THI1 -involved in thiamine synthesis (vitamine B) (ARA6) - dual localized mitos & plastid	plastid stroma; mitochondria	18.2	Co-factor and vitamine metabolism.thiamine	C	1485	16			154	87	177	272	120	31	103	47	8	27	51	76	114	70	108	40	1754.59	1264.72	1187.6	1008.94	282.28	60.9397	109.602	64.8446	30.4704	84.887	213.434	311.693	211.401	92.7853	137.76	91.3492	0.720808	0.849561	4.63212	0.591634	2.78588	1.46037
AT1G49970.1			CLPR1 (R-ring)	plastid stroma	29.5.5.8.1*	protein.degradation.serine protease.SK.S14	C	1237	16		x	17	9	26	31	24	10	93	49	34	156	45	23	137	324	125	134	193.688	130.833	174.45	114.989	56.456	19.658	98.9614	67.6039	129.499	490.458	188.324	94.328	254.052	429.463	159.445	306.02	0.675483	0.659155	2.87192	0.683134	3.78735	0.500882
AT2G39730.1			Rubisco activase	plastid stroma	1.3.13	PS.calvin cycle.rubisco interacting	C	1058	16			7	7	34	151	64	76	119	69	48	55	37	36	56	118	127	54	79.7539	101.759	228.127	560.11	150.549	149.4	126.628	95.1974	182.822	172.918	154.844	147.644	103.846	156.409	161.996	123.321	1.27591	2.45526	1.00769	0.751787	0.945825	0.9535
AT4G24280.1			cpHSP70-1 (DnaK homologue)	plastid stroma	29.6	protein.folding	C	969	16			13.5	14	37.6	103.4	33.3	45.4	77.4	73.6	26.6	49	37.2	35.9	121.3	124.8	107.2	68.8	153.811	203.518	252.281	383.545	78.3327	89.2471	82.3615	101.544	101.314	154.054	155.681	147.234	224.938	165.423	136.74	157.121	1.32317	1.52031	0.877705	1.23291	1.52056	0.945739
AT1G09130.1			CLPR3 (R-ring)	plastid stroma	29.5.5.8.1*	protein.degradation.serine protease.SK.S14	C	872	16		x	39	17	26	47	29	15	85	50	29	49	30	21	120	97	114	104	444.343	247.129	174.45	174.339	68.2176	29.4869	90.4486	68.9836	110.455	154.054	125.549	86.1256	222.527	128.574	145.414	237.508	0.556167		2.31349	0.762683	1.39472	0.68599
AT1G12410.1			CLPR2 (R-ring)	plastid stroma	29.5.5.8.1*	protein.degradation.serine protease.SK.S14	C	870	16		x	14	10	6	23	7	6	99	54	46	62	35	31	91	138	147	101	159.508	145.37	40.2576	85.3147	16.4663	11.7948	105.346	74.5023	175.205	194.926	146.474	127.138	168.75	182.92	187.507	230.657	0.911366	2.11922	1.39607	0.707215	1.11256	0.867988
AT1G66670.1			CLPP3 (P-ring) (in case of CLPP3-STREPII - scores in some experiments are low because MSMS spectra matched to the transgenic CLPP3 protein with alternate identifier)	plastid stroma	29.5.5.8.1*	protein.degradation.serine protease.SK.S14	C	866.8	14		x	2.3		6	0.3		10.2	137	72	19	36.5	28.5	17	118	157	150	113	26.2049	0.99	40.2576	1.1128	0.99	20.0511	145.782	99.3364	72.3672	114.755	119.272	69.7207	218.818	208.104	191.334	258.062	0.0377793	0.027642	0.0493738	0.681404	1.58573	0.584553
AT5G04140.1			ferredoxin-dependent glutamate synthase/glu1/Fd-GOGAT 1 (dual cTP and mTP)	plastid stroma	12.2.1.1	N-metabolism.ammonia metabolism.glutamate synthase.ferredoxin dependent	C	835	16			16	6	16	14	25	110	135	125	91	14	19	42	32	63	80	47	182.295	87.222	107.354	51.9307	58.8083	216.237	143.654	172.459	346.601	44.0155	79.5145	172.251	59.3406	83.5068	102.045	107.335	0.478467	0.483735	0.271962	1.20052	0.126992	2.16628
AT2G28000.1			Cpn60-alpha-1	plastid stroma	29.6	protein.folding	C	767	16			41	24	73	86	34	27	70	55	19	30	17	14	62	81	88	46	467.13	348.888	489.801	319.003	79.9793	53.0765	74.4871	75.882	72.3672	94.3189	71.1446	57.4171	114.972	107.366	112.249	105.052	0.746875	0.65129	1.50687	1.01873	1.30334	0.807047
AT5G17920.1			5-methyltetrahydropteroyltriglutamate--homocysteine S-methyltransferase (ATCIMS) - abundant	cytosol	13.1.3.4	amino acid metabolism.synthesis.aspartate family.methionine	_	708	12							74.3	141.9	91.9	79.7	52.3	35.6	20.3	19	34.1	74.3	53.2	31.4	0.99	0.99	0.99	0.99	174.778	278.946	97.7909	109.96	199.2	111.925	84.955	77.9231	63.2348	98.4849	67.8597	71.7091			0.626566	1.12444	0.561872	0.917228
AT5G20720.1			Cpn21 (also named Cpn20)	plastid stroma	29.6	protein.folding	C	702	16			21	15	26	30	21	16	54	34	23	42	14	12	92	117	104	81	239.262	218.055	174.45	111.28	49.399	31.4527	57.4615	46.9088	87.6024	132.046	58.5897	49.2146	170.604	155.084	132.658	184.982	0.911366	0.637892	1.57058	0.816353	1.50734	0.839988
AT4G25370.1			CLPT1	plastid stroma	29.5.5.30*	protein.degradation.serine protease.regulator	C	678	16		x	29	11	23	46	27	24	50	46	12	26	20	23	62	64	127	88	330.409	159.907	154.321	170.629	63.513	47.1791	53.2051	63.4649	45.7056	81.743	83.6995	94.328	114.972	84.8323	161.996	200.968	0.483967	1.10568	1.34621	1.19284	1.78847	1.12698
AT3G55410.1			2-oxoglutarate dehydrogenase, E1 subunit	mitochondria	8.1.5	TCA / org.transformation.TCA.2-oxoglutarate dehydrogenase	M	660.3	12							5	20	121.3	58.7	23.1	50.8	26	30.4	39.2	70.4	182	33.4	0.99	0.99	0.99	0.99	11.7617	39.3159	129.076	80.9867	87.9832	159.713	108.809	124.677	72.6922	93.3155	232.152	76.2766			0.299158	0.627437	1.81527	1.14583
AT5G49910.1			cpHSP70-2 (Dnak homologue)	plastid stroma	29.6	protein.folding	C	652.1	16			4.5	8	20.4	41.6	18.7	26.6	63.7	34.4	25.4	31	36.8	39.1	73.7	107.2	74.8	46.2	51.2704	116.296	136.876	154.308	43.9886	52.2902	67.7833	47.4607	96.7435	97.4628	154.007	160.358	136.669	142.094	95.4118	105.508	2.26829	1.12736	0.841241	0.700183	1.00744	1.04124
AT1G42970.1			glyceraldehyde-3-phosphate dehydrogenase B (GAPB)	plastid stroma	1.3.4	PS.calvin cycle.GAP	C	650.1	16			50.5	53.2	19.5	30	41.9	31.1	83.5	51.4	11.5	36.8	24.5	17.3	35.9	66.4	61.6	35	575.367	773.368	130.837	111.28	98.5627	61.1362	88.8525	70.9151	43.8012	115.698	102.532	70.9511	66.5727	88.0135	78.5744	79.9306	1.34413	0.850522	1.61218	0.798122	2.64143	0.69199
AT3G44310.1			nitrilase 1 (NIT1 or NITI) - dual localized in cytosol and nucleus	nucleus; cytosol	17.2.1	hormone metabolism.auxin.synthesis-degradation	_	629.6	12							30	18	53	40	20.6	29	33	41	92	89	116	68	0.99	0.99	0.99	0.99	70.57	35.3843	56.3974	55.1869	78.4612	91.1749	138.104	168.15	170.604	117.97	147.965	155.294			1.99439	0.978536	1.16204	1.21756
AT5G02500.1	6	AT5G02500.1AT1G56410.1AT3G12580.1AT5G02490.1	HSP70-1 (HSC70-1) (not plastid) - very abundant - dual localized nucleus&cytosol	nucleus; cytosol	29.6	protein.folding	_	620.7	13						2.5	50.1	66.8	73.5	48.5	1.8	15	29.8	11.4	70.3	82	97.2	71.8	0.99	0.99	0.99	9.27334	117.852	131.315	78.2115	66.9141	6.85584	47.1594	124.712	46.7539	130.364	108.691	123.984	163.972		9.36701	0.897474	0.855554	6.87873	0.374894
AT5G35360.1			biotin carboxylase (BC) - part of ACCase complex	envelope-inner-peripheral-stromal-side	11.1.1	lipid metabolism.FA synthesis and FA elongation.Acetyl CoA Carboxylation	C	619	16	x		21	11	46	72	45	28	118	89	12	34	13	16	36	41	33	4	239.262	159.907	308.642	267.072	105.855	55.0423	125.564	122.791	45.7056	106.895	54.4047	65.6195	66.7582	54.3457	42.0934	9.13492	0.668335	0.865314	1.92316	0.977914	2.33877	1.20614
AT3G60750.1			transketolase-1 (TKL-1)	plastid stroma	1.3.8	PS.calvin cycle.transketolase	C	585	15			2	1		2	51	77	65	60	42	44	30	31	25	54	67	34	22.7868	14.537	0.99	7.41867	119.969	151.366	69.1666	82.7803	159.97	138.334	125.549	127.138	46.3598	71.5772	85.4625	77.6468	0.637956	7.49361	0.792574	1.19683	0.864754	1.01265
AT4G20360.1			elongation factor Tu (EF-Tu-1), plastid	plastid stroma	29.2.4	protein.synthesis.elongation	C	555	16			2	3	23	33	16	19	69	33	23	47	31	35	41	75	66	39	22.7868	43.611	154.321	122.408	37.6373	37.3501	73.423	45.5292	87.6024	147.766	129.734	143.543	76.0301	99.4128	84.1869	89.0655	1.91387	0.793204	1.00769	0.620094	1.68678	1.10644
AT4G17040.1			CLPR4 (R-ring)	plastid stroma	29.5.5.8.1*	protein.degradation.serine protease.SK.S14	C	550	16		x	39	16	21	19	12	8	64	34	18	24	22	20	57	67	74	55	444.343	232.592	140.902	70.4774	28.228	15.7264	68.1025	46.9088	68.5584	75.4551	92.0695	82.0244	105.7	88.8088	94.3914	125.605	0.523451	0.500188	1.79495	0.688798	1.1006	0.890896
AT1G55490.1			Cpn60-beta-2	plastid stroma	29.6	protein.folding	C	535	16			21.6	26	48	40.7	22.1	20.5	68.9	50.1	7.5	33	18	15	34.4	48.4	54.6	26.2	246.098	377.962	322.061	150.97	51.9865	40.2988	73.3166	69.1216	28.566	103.751	75.3296	61.5183	63.7911	64.1544	69.6455	59.8337	1.53582	0.468762	1.29003	0.942782	3.63197	0.816655
AT5G25980.2			myrosinase or thioglucoside glucohydrolase 2 (TGG2)	not plastid	16.5.1	secondary metabolism.sulfur-containing.glucosinolates	S	508.9	12							24.9	34.6	81.3	85.4	8	9	25	23	58.4	53	87.1	19.2	0.99	0.99	0.99	0.99	58.5731	68.0165	86.5114	117.824	30.4704	28.2957	104.624	94.328	108.297	70.2517	111.101	43.8476			0.86116	1.36195	0.928628	0.901587
AT3G12780.1			phosphoglycerate kinase-1 (PGK-1)	plastid stroma	1.3.3	PS.calvin cycle.phosphoglycerate kinase	C	494.3	14					4	8	27	44.2	73.1	64.9	23.3	36.8	29.8	27.5	28.3	46.5	44.1	36.8	0.99	0.99	26.8384	29.6747	63.513	86.8881	77.7858	89.5407	88.745	115.698	124.712	112.783	52.4793	61.6359	56.2522	84.0413		1.10568	0.730974	1.15112	1.30371	0.90435
AT5G26000.1			thioglucoside glucohydrolase 1 (TGG1) (myrosinase)	not plastid	16.5.1	secondary metabolism.sulfur-containing.glucosinolates	S	493.1	12							45.1	75.4	63.7	62.6	27	19	21	19	40.6	43	48.9	27.8	0.99	0.99	0.99	0.99	106.09	148.221	67.7833	86.3675	102.838	59.7353	87.8845	77.9231	75.2884	56.9967	62.3748	63.4877			0.715757	1.27417	0.58087	0.886654
AT1G20620.1			catalase 3 (CAT3)	peroxisome	21.6	redox.dismutases and catalases	_	489.7	13						1	30.8	41.5	38.2	54.4	13.2	9	26.9	35.3	82.1	62.8	61.1	33.4	0.99	0.99	0.99	3.70934	72.4518	81.5805	40.6487	75.0542	50.2761	28.2957	112.576	144.773	152.246	83.2417	77.9367	76.2766		3.7468	0.888102	1.84641	0.562805	1.286
ATCG00670.1			CLPP1 (R-ring)	plastid stroma	29.5.5.8.1*	protein.degradation.serine protease.SK.S14	_	476	16		x	21	5	11	14	11	5	38	30	9	17	47	11	58	77	71	51	239.262	72.685	73.8057	51.9307	25.8757	9.82898	40.4359	41.3902	34.2792	53.4474	196.694	45.1134	107.555	102.064	90.5647	116.47	0.303789	0.703614	2.63259	1.0236	1.55918	0.229358
AT4G38970.1			fructose-bisphosphate aldolase-2 (SFBA-2)	plastoglobules; plastid stroma	1.3.6	PS.calvin cycle.aldolase	C	469.8	15			8		12	15.1	37.2	52.3	41.4	46.9	27.6	26.9	17.7	25.3	26.6	46.6	38	48.2	91.1473	0.99	80.5153	56.011	87.5068	102.811	44.0538	64.7066	105.123	84.5726	74.0741	103.761	49.3269	61.7685	48.4712	110.076	0.0108615	0.695656	0.851141	1.46881	0.804512	1.40077
AT3G26650.1			glyceraldehyde 3-phosphate dehydrogenase A-1 (GAPA-1)	plastid stroma	1.3.4	PS.calvin cycle.GAP	C	436.4	16			15.7	16.1	2.5	6	36.9	28.7	54.1	38.8	22.3	47.3	22.5	11.8	29.9	24.9	55.9	23	178.877	234.046	16.774	22.256	86.8011	56.4183	57.5679	53.5313	84.9362	148.709	94.162	48.3944	55.4464	33.0051	71.3037	52.5258	1.30842	1.32681	1.53853	0.929881	1.75084	0.513948
AT5G67360.1			subtilase 1.7 - cucumisin-like (ARA12, Asp48, SLP1)	extracellular	29.5.5.4.1*	protein.degradation.serine protease.SB.S8	S	428	11							14	14	39	44		14	17	18	96	83	41	48	0.99	0.99	0.99	0.99	32.9327	27.5211	41.5	60.7056	0.99	44.0155	71.1446	73.8219	178.022	110.017	52.2979	109.619			1.19663	1.46279	44.4601	1.03763
ATCG00120.1			CF1a - atpA	thylakoid-peripheral-stromal-side	1.1.4	PS.lightreaction.ATP synthase	_	413	13						7	22	64	49	16	7	14	26	30	41	48	78	11	0.99	0.99	0.99	25.9654	51.7513	125.811	52.141	22.0748	26.6616	44.0155	108.809	123.037	76.0301	63.6242	99.4936	25.121		26.2276	0.411342	0.423367	1.65089	1.13075
AT3G14210.1			myrosinase (TGG2)-associated protein (very abundant)	not plastid	26.28	misc.GDSL-motif lipase	S	408	14					4	7	39	33	36	41	7	19	18	15	59	62	43	25	0.99	0.99	26.8384	25.9654	91.741	64.8712	38.3077	56.5665	26.6616	59.7353	75.3296	61.5183	109.409	82.1812	54.849	57.0933		0.967469	1.4142	1.47664	2.2405	0.816655
AT1G56070.1			elongation factor 2, EF-2	not plastid	29.2.4	protein.synthesis.elongation	_	374	12							12	33	100	40	9	4	7	8	14	48	58	41	0.99	0.99	0.99	0.99	28.228	64.8712	106.41	55.1869	34.2792	12.5758	29.2948	32.8097	25.9615	63.6242	73.9824	93.633			0.435139	0.518624	0.366865	1.11998
AT4G12060.1			CLPT2	plastid stroma	29.5.5.30*	protein.degradation.serine protease.regulator	C	372	16		x	21	8	15	19	8	6	24	11	3	21	15	15	54	42	57	53	239.262	116.296	100.644	70.4774	18.8187	11.7948	25.5384	15.1764	11.4264	66.0232	62.7746	61.5183	100.137	55.6712	72.7069	121.038	0.486062	0.700263	1.59551	0.594257	5.77813	0.979986
AT1G03090.2			3-methylcrotonyl-CoA carboxylase (MCCA)	mitochondria	13.2.4.4	amino acid metabolism.degradation.branched-chain group.leucine	M	369	11	x						25	28	124	107	1	4	1		37	33	6	3	0.99	0.99	0.99	0.99	58.8083	55.0423	131.949	147.625	3.8088	12.5758	4.18498	0.99	68.6125	43.7416	7.65335	6.85119			1.06842	1.11881	3.30179	0.236561
AT4G20850.1			subtilase SBT6.2 Tripeptidyl-peptidase (TTP2)	plastid stroma	29.5.5.4.1*	protein.degradation.serine protease.SB.S8	C	364	14					1	8	3	7	58	34	29	4	6	10	36	67	77	24	0.99	0.99	6.70961	29.6747	7.057	13.7606	61.7179	46.9088	110.455	12.5758	25.1099	41.0122	66.7582	88.8088	98.218	54.8095		4.42272	0.512842	0.760053	0.113855	1.63331
AT1G67090.1			Rubisco small subunit-4 (RBCS-4)	plastid stroma	1.3.2	PS.calvin cycle.rubisco small subunit	C	353.6	16			12.3	10.3	13.8	10	29.1	45.5	34.4	28.7	19.3	36.2	10.7	18	18.5	18.4	30.2	18.2	140.139	149.731	92.5926	37.0934	68.4529	89.4437	36.6051	39.5966	73.5098	113.811	44.7792	73.8219	34.3063	24.3893	38.5219	41.5639	1.06845	0.400608	0.765318	1.08172	1.54825	1.64857
AT1G09340.1			HIP1.3 (cytosol - heteroglycan-interaction) or Rap38/CSP41B (plastid-RNA binding)	plastid stroma; cytosol	27	RNA	_	328	16			2	1	52	43	14	16	34	37	23	19	14	10	12	20	16	15	22.7868	14.537	348.9	159.501	32.9327	31.4527	36.1795	51.0479	87.6024	59.7353	58.5897	41.0122	22.2527	26.5101	20.4089	34.256	0.637956	0.457156	1.04705	1.41096	0.681891	0.69999
AT1G18080.1			ATARCA (Homolog of the Tobacco ArcA); nucleotide binding WD-40, RACK1A	not plastid	27.3.99	RNA.regulation of transcription.unclassified	_	318.7	12							11.8	7	48.2	32.1	20	22	12	6	42.5	41.3	45.3	30.5	0.99	0.99	0.99	0.99	27.7575	13.7606	51.2897	44.2875	76.176	69.1672	50.2197	24.6073	78.8117	54.7433	57.7828	69.6538			2.01718	0.863477	0.907992	0.489993
AT1G72370.1		AT1G72370.1AT3G04770.1	40S ribosomal protein SA (RPSaA)	cytosol	29.2.1.2.1.31	protein.synthesis.ribosomal protein.eukaryotic.40S subunit.SA	_	315.5	13						0.5	11	13	50	31	11	11	18	21	36	38	46	29	0.99	0.99	0.99	1.85467	25.8757	25.5553	53.2051	42.7698	41.8968	34.5836	75.3296	86.1256	66.7582	50.3692	58.6757	66.2282		1.8734	1.01253	0.803867	0.825447	1.14332
AT3G27925.1			DEG1 protease (homohexamer)	thylakoid-peripheral-lumenal-side	29.5.5.1.1*	protein.degradation.serine protease.PA.S1	C	313	13					8	16	1		55	44	11	20	10	7	32	45	37	27	0.99	0.99	53.6769	59.3494	2.35233	0.99	58.5256	60.7056	41.8968	62.8792	41.8498	28.7085	59.3406	59.6477	47.1957	61.6607		1.10568	2.37609	1.03725	1.50081	0.68599
AT5G35630.1			glutamate-ammonia ligase (GS2), chloroplast	plastid stroma	12.2.2	N-metabolism.ammonia metabolism.glutamine synthase	C	311.5	14				3		6	10	21	45.9	38	3.6	19	16	11	31	42	49	16	0.99	43.611	0.99	22.256	23.5233	41.2817	48.8423	52.4275	13.7117	59.7353	66.9596	45.1134	57.4862	55.6712	62.5024	36.5397	44.0515	22.4808	0.569825	1.07341	4.35653	0.67374
AT5G14740.2			beta carbonic anhydrase 2 (CA2)- N-term truncated gene model without cTP	plastid stroma	8.3	TCA / org.transformation.carbonic anhydrases	_	308.8	12							28.8	29.4	37.5	55	26.8	18.8	15	21.4	9.7	16.4	26	24	0.99	0.99	0.99	0.99	67.7472	57.7944	39.9038	75.882	102.076	59.1065	62.7746	87.7661	17.9876	21.7383	33.1645	54.8095			1.17221	1.90162	0.579045	1.39811
AT4G35090.1			catalase 2 (CAT2)	peroxisome	21.6	redox.dismutases and catalases	_	287	12							19.2	32.5	35.8	35.7	20.8	19	10.1	17.7	31.5	24.2	27.9	12.6	0.99	0.99	0.99	0.99	45.1648	63.8883	38.0948	49.2543	79.223	59.7353	42.2683	72.5916	58.4134	32.0772	35.5881	28.775			0.706933	1.29294	0.754014	1.7174
AT4G34030.1			3-methylcrotonyl-CoA carboxylase non-biotinylated subunit (MCCB)	mitochondria	13.2.4.4	amino acid metabolism.degradation.branched-chain group.leucine	M	285	6	x						27	17	90	90					31	30			0.99	0.99	0.99	0.99	63.513	33.4185	95.7691	124.17	0.99	0.99	0.99	0.99	57.4862	39.7651	0.99	0.99			1.90053	1.29656
AT3G14067.1			senescence-associated subtilase SBT1.4 (SASP)	not plastid	29.5.5.4.1*	protein.degradation.serine protease.SB.S8	S	283	12							8	8	22	27	5	12	11	7	47	54	42	40	0.99	0.99	0.99	0.99	18.8187	15.7264	23.4102	37.2511	19.044	37.7275	46.0347	28.7085	87.1565	71.5772	53.5735	91.3492			1.19663	1.59123	1.98107	0.623627
AT2G01210.1			leucine-rich repeat transmembrane protein kinase, putative	plasma membrane	30.2.3	signalling.receptor kinases.leucine rich repeat III	S	282	15			31	50	45	19	24	17	25	17	2	5	3	7	17		1	19	353.196	726.85	301.932	70.4774	56.456	33.4185	26.6025	23.4544	7.6176	15.7198	12.5549	28.7085	31.5247	0.99	1.27556	43.3909	2.05792	0.233421	1.68936	0.881661	2.06362	2.28663
ATCG00480.1			CF1b - atpB	thylakoid-peripheral-stromal-side	1.1.4	PS.lightreaction.ATP synthase	_	280.1	13						4	44.9	69.5	30	14	5	10	15	21.7	11	15	33	7	0.99	0.99	0.99	14.8373	105.62	136.623	31.923	19.3154	19.044	31.4396	62.7746	88.9964	20.3983	19.8826	42.0934	15.9861		14.9872	0.773076	0.605062	1.65089	1.41771
AT4G33010.1			glycine decarboxylase/glycine cleavage system P-protein (ATGLDP1)	mitochondria	13.2.5.2	amino acid metabolism.degradation.serine-glycine-cysteine group.glycine	M	275.1	12							24.5	47	42	49	22.8	4.7	9	13	7.2	13.3	29.3	13.3	0.99	0.99	0.99	0.99	57.6321	92.3924	44.6923	67.6039	86.8406	14.7766	37.6648	53.3158	13.3516	17.6292	37.3739	30.3736			0.623776	1.51265	0.170158	1.41554
AT3G01500.2			beta-carbonic anhydrase-1 (beta CA1) - model has CTP	plastid stroma	8.3	TCA / org.transformation.carbonic anhydrases	C	272.8	14					2	8	41.2	32.6	42.5	30.8	27	18.2	12	20.6	7.3	6.6	11	13	0.99	0.99	13.4192	29.6747	96.9161	64.0849	45.2243	42.4939	102.838	57.2201	50.2197	84.4851	13.5371	8.74833	14.0311	29.6885		2.21136	1.51231	0.939625	0.556413	1.68231
AT3G45140.1			lipoxygenase AtLOX2, plastid	plastid stroma	17.7.1.2	hormone metabolism.jasmonate.synthesis-degradation.lipoxygenase	C	270	12			7	6	31	160		3	1				14	1	9	13	21	4	79.7539	87.222	207.998	593.494	0.99	5.89739	1.0641	1	0.99	0.99	58.5897	4.10122	16.6895	17.2316	26.7867	9.13492	1.09364	2.85337	0.167871	0.93976		0.069999
AT3G13470.1			Cpn60-beta-1	plastid stroma	29.6	protein.folding	C	266.5	14			5.4	5	22	36.6	8.1	11.5	17.1	1.5	7.5		6		37.6	36.4	53.4	18.4	61.5244	72.685	147.611	135.762	19.0539	22.6066	18.1961	2.06951	28.566	0.99	25.1099	0.99	69.7252	48.2483	68.1149	42.0206	1.1814	0.919724	0.842845	0.113733	0.0346566	0.0394268
AT1G32060.1			phosphoribulokinase-2 (PRK-2)	plastid stroma	1.3.12	PS.calvin cycle.PRK	C	266	16			19	16	6	20	9	13	27	31	4	26	9	10	12	26	29	9	216.475	232.592	40.2576	74.1867	21.171	25.5553	28.7307	42.7698	15.2352	81.743	37.6648	41.0122	22.2527	34.4631	36.9912	20.5536	1.07445	1.8428	0.828437	1.48864	5.36541	1.08887
AT2G21330.1			fructose-bisphosphate aldolase-1 (SFBA-1)	plastid stroma	1.3.6	PS.calvin cycle.aldolase	C	263.3	16			9	3	10	6.9	31.8	21.7	28.6	39.1	7.4	6.1	7.3	9.7	15.5	17.4	27	22.8	102.541	43.611	67.0961	25.5944	74.8042	42.6578	30.4333	53.9452	28.1851	19.1782	30.5503	39.7818	28.7431	23.0638	34.4401	52.0691	0.425304	0.381459	1.75359	1.77257	0.680436	1.30217
AT2G42600.1			phosphoenolpyruvate (PEP) carboxylase (PPC2)	not plastid	4.14	glycolysis.PEPCase	_	261.8	12							8	30.6	54.6	39.9	7.2	4	5.3	11	17	26.9	37.3	20	0.99	0.99	0.99	0.99	18.8187	60.1533	58.0999	55.0489	27.4233	12.5758	22.1804	45.1134	31.5247	35.6561	47.5784	45.6746			0.312845	0.947487	0.458582	2.03393
AT3G55800.1			sedoheptulose-bisphosphatase (SBPase)	plastid stroma	1.3.9	PS.calvin cycle.seduheptulose bisphosphatase	C	238	13			2				16	33	39	30	7	11	7	5	22	26	21	19	22.7868	0.99	0.99	0.99	37.6373	64.8712	41.5	41.3902	26.6616	34.5836	29.2948	20.5061	40.7966	34.4631	26.7867	43.3909	0.0434461		0.580185	0.997354	1.29713	0.69999
AT4G37910.1			mtHscA1 - Fe-S assembly (also named mtHSC70-1)	mitochondria	29.8.1*	protein assembly and cofactor ligation.Fe-S assembly	M	228	12							11	13.9	26.7	13.5	4	13.4	16	12	32.3	35.4	27.3	22.5	0.99	0.99	0.99	0.99	25.8757	27.3246	28.4115	18.6256	15.2352	42.1291	66.9596	49.2146	59.8969	46.9228	34.8228	51.3839			0.946975	0.655564	2.76525	0.73499
AT3G09440.1			HSP70 (HSC70-3) (not plastid)	not plastid	20.2.1	stress.abiotic.heat	_	226.6	12							5.5	18.6	38.5	23.2	15.6	11.7	5.3	5.3	19.3	32.4	43.2	8	0.99	0.99	0.99	0.99	12.9378	36.5638	40.9679	32.0084	59.4173	36.7844	22.1804	21.7365	35.7898	42.9463	55.1041	18.2698			0.353843	0.781304	0.619085	0.979986
AT2G13360.1			alanine-glyoxylate aminotransferase (AGT1)	peroxisome	1.2.3	PS.photorespiration.aminotransferases peroxisomal	_	226	12							13	18	18	21	24	30	10	15	13	27	24	13	0.99	0.99	0.99	0.99	30.5803	35.3843	19.1538	28.9731	91.4112	94.3189	41.8498	61.5183	24.1071	35.7886	30.6134	29.6885			0.864234	1.51265	1.03181	1.46998
AT4G23600.1			nicotianamine aminotransferase	not plastid	15.2	metal handling.binding, chelation and storage	_	222	11							9	32	8	22		2	19	32	44	16	31	7	0.99	0.99	0.99	0.99	21.171	62.9054	8.51281	30.3528	0.99	6.28792	79.5145	131.239	81.5933	21.2081	39.5423	15.9861			0.336553	3.56554	6.35144	1.6505
AT1G13440.1	38	AT1G13440.1AT3G04120.1	glyceraldehyde-3-phosphate dehydrogenase C-2 (GAPC-2)	nucleus	4.9	glycolysis.glyceraldehyde 3-phosphate dehydrogenase	_	218	12							27.5	11	55.5	14	5	7	5.5	3	11	18	49.5	11	0.99	0.99	0.99	0.99	64.6891	21.6237	59.0576	19.3154	19.044	22.0077	23.0174	12.3037	20.3983	23.8591	63.1402	25.121			2.99158	0.32706	1.15563	0.534538
AT5G65750.1			2-oxoglutarate dehydrogenase, E1 component - part of OGDC	not plastid	8.1.5	TCA / org.transformation.TCA.2-oxoglutarate dehydrogenase	M	192.8	9									50.8	15.3	2.9	18.2		5.6	9.8	35.6	47	7.6	0.99	0.99	0.99	0.99	0.99	0.99	54.0564	21.109	11.0455	57.2201	0.99	22.9668	18.1731	47.1879	59.9513	17.3564				0.3905	5.18039	23.1988
AT1G04410.1			cytosolic malate dehydrogenase (cytMDH1)	cytosol	8.2.9	TCA / org.transformation.other organic acid transformations.cyt MDH	_	189	12							17	23	27	26	13	15	7	9	12	15	14	11	0.99	0.99	0.99	0.99	39.9896	45.2133	28.7307	35.8715	49.5144	47.1594	29.2948	36.911	22.2527	19.8826	17.8578	25.121			0.884467	1.24854	0.952439	1.25998
AT5G38420.1	65	AT5G38410.1AT5G38420.1	Rubisco small subunit 2b (RBCS-2b)	plastid stroma	1.3.2	PS.calvin cycle.rubisco small subunit	C	187.6	16			5.4	3.2	4.8	5	15.6	27.5	13.2	13.4	11.2	23.7	7.5	12.7	9.9	8.7	15.1	10.7	61.5244	46.5184	32.2061	18.5467	36.6964	54.0594	14.0461	18.4876	42.6585	74.5119	31.3873	52.0855	18.3585	11.5319	19.2609	24.4359	0.756096	0.575874	0.678816	1.31621	1.74671	1.65944
AT3G14420.1	43	AT3G14420.1AT4G18360.1	glycolate oxidase-1 (GOX-1) - peroxisome & plastid	plastid; peroxisome	1.2.2	PS.photorespiration.glycolate oxydase	_	186.9	11							18.5	19.1	27.8	18.9	19.6	26.9	3	7.3		17.2	20.6	8	0.99	0.99	0.99	0.99	43.5181	37.5467	29.582	26.0758	74.6524	84.5726	12.5549	29.9389	0.99	22.7987	26.2765	18.2698			1.15904	0.881475	1.13288	2.38463
AT5G38410.1	65	AT5G38410.1AT5G38420.1	Rubisco small subunit 3b (RBCS-3B)	plastid stroma	1.3.2	PS.calvin cycle.rubisco small subunit	C	186.3	16			5.4	3.2	4.8	5	15.6	26.2	13.2	13.4	11.2	23.7	7.5	12.7	9.9	8.7	15.1	10.7	61.5244	46.5184	32.2061	18.5467	36.6964	51.5038	14.0461	18.4876	42.6585	74.5119	31.3873	52.0855	18.3585	11.5319	19.2609	24.4359	0.756096	0.575874	0.712498	1.31621	1.74671	1.65944
AT3G63490.1			50S ribosomal protein L1	plastid ribosome	29.2.1.1.1.2.1	protein.synthesis.ribosomal protein.prokaryotic.chloroplast.50S subunit.L1	C	183	14					11	13	8	3	16	13	10	15	5	12	19	20	24	14	0.99	0.99	73.8057	48.2214	18.8187	5.89739	17.0256	17.9357	38.088	47.1594	20.9249	49.2146	35.2335	26.5101	30.6134	31.9722		0.653356	3.19102	1.05346	1.23817	2.35197
AT4G37930.1			glycine/serine hydroxymethyltransferase; erine/threonine aldolase (SHM1)	mitochondria	25.1	C1-metabolism.glycine hydroxymethyltransferase	M	179.5	12							17.5	26	20	27	18	10	3	15	9	13	16	5	0.99	0.99	0.99	0.99	41.1658	51.1107	21.282	37.2511	68.5584	31.4396	12.5549	61.5183	16.6895	17.2316	20.4089	11.4187			0.805425	1.75036	0.458582	4.89993
AT2G04030.1			cpHSP90 (Hsp90-5)	plastid stroma	29.6	protein.folding	C	173.5	13						52	5	6	20.7	5	7	9	7	3	6	22	27.5	3.3	0.99	0.99	0.99	192.885	11.7617	11.7948	22.0269	6.89836	26.6616	28.2957	29.2948	12.3037	11.1264	29.1611	35.0779	7.53631		194.834	0.997193	0.313179	1.06129	0.419994
AT2G40840.1			transglucosidase (disproportionating enzyme) (DPE2) - Maltose metabolism	cytosol	2.3	major CHO metabolism.maltose	C	168	10							3	4	45	13	1	4			12	36	34	16	0.99	0.99	0.99	0.99	7.057	7.86318	47.8846	17.9357	3.8088	12.5758	0.99	0.99	22.2527	47.7181	43.369	36.5397			0.897474	0.374562	3.30179
AT1G09490.1			cinnamyl-alcohol dehydrogenase family / CAD family		26.11	misc.alcohol dehydrogenases	S	167.8	12							2	2	25	14	8.8	16	10	8	11	27	30	14	0.99	0.99	0.99	0.99	4.70466	3.93159	26.6025	19.3154	33.5174	50.3034	41.8498	32.8097	20.3983	35.7886	38.2668	31.9722			1.19663	0.726074	1.50081	0.783989
AT3G03780.1			methionine synthase (AtMS2)	cytosol	13.1.3.4.3	amino acid metabolism.synthesis.aspartate family.methionine.methionine synthase	_	167	12							19.7	35.1	21.1	20.3	13.7	4.4	14.7	12	2.9	2.7	8.8	11.6	0.99	0.99	0.99	0.99	46.3409	68.9994	22.4525	28.0073	52.1805	13.8334	61.5191	49.2146	5.37774	3.57886	11.2249	26.4913			0.671614	1.2474	0.265107	0.799989
AT3G19170.1		AT1G49630.1AT3G19170.1	PREP1 - (AtZnMP) metalloprotease dually targeted mito & plastid	plastid stroma; mitochondria	29.5.7.4.1*	protein.degradation.metalloprotease.ME.M16	C	167	10							14	32	35	27	16	5			3	6	17	12	0.99	0.99	0.99	0.99	32.9327	62.9054	37.2436	37.2511	60.9408	15.7198	0.99	0.99	5.56318	7.95302	21.6845	27.4048			0.523526	1.0002	0.257952
AT4G21280.1			psbQ OEC16 Tat ltp	thylakoid-peripheral-lumenal-side	1.1.1.2	PS.lightreaction.photosystem II.PSII polypeptide subunits	C	166.1	15			4		1.6	14.3	24.1	22.3	20.6	26.4	1	7.5	6.7	7.4	6	6	10	8.2	45.5737	0.99	10.7354	53.0435	56.6912	43.8372	21.9205	36.4233	3.8088	23.5797	28.0393	30.349	11.1264	7.95302	12.7556	18.7266	0.0217231	4.941	1.29322	1.66161	6.19085	1.08237
AT2G43750.1			cysteine synthase	plastid stroma	13.1.5.3.1	amino acid metabolism.synthesis.serine-glycine-cysteine group.cysteine.OASTL	C	165.8	14					2	9	9	6	21	26	8	12	11	3	17.8	18	15	8	0.99	0.99	13.4192	33.384	21.171	11.7948	22.3461	35.8715	30.4704	37.7275	46.0347	12.3037	33.0082	23.8591	19.1334	18.2698		2.48778	1.79495	1.60527	1.23817	0.267269
AT1G68010.1			hydroxypyruvate reductase 1 (HPR1)	peroxisome	1.2.6	PS.photorespiration.hydroxypyruvate reductase	_	165	12							23	37	24	23	3	17	4	8	3	4	14	5	0.99	0.99	0.99	0.99	54.1036	72.7344	25.5384	31.7325	11.4264	53.4474	16.7399	32.8097	5.56318	5.30202	17.8578	11.4187			0.743852	1.24254	4.67753	1.95997
AT5G30510.1			30S ribosomal protein S1	plastid ribosome	29.2.1.1.3.1.1	protein.synthesis.ribosomal protein.prokaryotic.unknown organellar.30S subunit.S1	C	160	13					5	22		2	17	9	2	20	6	2	15	29	21	10	0.99	0.99	33.548	81.6054	0.99	3.93159	18.0897	12.417	7.6176	62.8792	25.1099	8.20244	27.8159	38.4396	26.7867	22.8373		2.43249	0.251806	0.686414	8.25447	0.326662
AT1G12900.1			glyceraldehyde-3-phosphate dehydrogenase A-2 (GAPA-2)	plastid stroma	1.3.4	PS.calvin cycle.GAP	C	159.8	13			15.7	24.7			10.3	1.3	25.4	24.9	15.3	6.9		11.8	3.2	15.8	2.5	2	178.877	359.064	0.99	0.99	24.229	2.55553	27.0282	34.3538	58.2746	21.6933	0.99	48.3944	5.93406	20.943	3.1889	4.56746	2.00733		9.481	1.27104	0.372261	48.8832
AT3G52930.1			fructose-bisphosphate aldolase	cytosol	4.7	glycolysis.aldolase	_	159.6	12							20	15.2	19.8	22.8	5	12	8	5	8.3	15.2	19.7	8.6	0.99	0.99	0.99	0.99	47.0466	29.8801	21.0692	31.4565	19.044	37.7275	33.4798	20.5061	15.3915	20.1477	25.1285	19.6401			1.57452	1.49301	1.98107	0.612491
AT2G06850.1			xyloglucan:xyloglucosyl transferase / xyloglucan endotransglycosylase / (EXT) (EXGT-A1)	cytoskeleton	10.7	cell wall.modification	S	158	12							9	5	27	27	6	5	9	11	18	9	15	17	0.99	0.99	0.99	0.99	21.171	9.82898	28.7307	37.2511	22.8528	15.7198	37.6648	45.1134	33.3791	11.9295	19.1334	38.8234			2.15394	1.29656	0.687873	1.19776
AT5G20290.1			40S ribosomal protein S8 (RPS8A)	cytosol	29.2.1.2.1.8	protein.synthesis.ribosomal protein.eukaryotic.40S subunit.S8	_	157	12							5	1	30	21	4	6	10	9	22	20	15	14	0.99	0.99	0.99	0.99	11.7617	1.9658	31.923	28.9731	15.2352	18.8638	41.8498	36.911	40.7966	26.5101	19.1334	31.9722			5.98316	0.907592	1.23817	0.881987
AT1G11860.1			Glycine cleavage T-protein	not plastid	13.2.5.2	amino acid metabolism.degradation.serine-glycine-cysteine group.glycine	M	155	11							13	22	23	24		21	8	6	5	10	15	8	0.99	0.99	0.99	0.99	30.5803	43.2475	24.4743	33.1121	0.99	66.0232	33.4798	24.6073	9.27197	13.255	19.1334	18.2698			0.7071	1.35293	66.6901	0.73499
AT1G01090.1			Plastidial Pyruvate Dehydrogenase E1alpha subunit	envelope-inner-peripheral-stromal-side	11.1.31	lipid metabolism.FA synthesis and FA elongation.pyruvate DH	C	154	12					5	10	5		12	19		6	4	8	27	22	24	12	0.99	0.99	33.548	37.0934	11.7617	0.99	12.7692	26.2138	0.99	18.8638	16.7399	32.8097	50.0686	29.1611	30.6134	27.4048		1.10568	11.8805	2.05289	19.0543	1.95997
AT5G09660.1			malate dehydrogenase, glyoxysomal/peroxisomal (pMDH2) - very abundant	peroxisome	6.3	gluconeogenesis.Malate DH	_	154	12							10	14	16	14	21	12	7	8	6	12	16	18	0.99	0.99	0.99	0.99	23.5233	27.5211	17.0256	19.3154	79.9848	37.7275	29.2948	32.8097	11.1264	15.906	20.4089	41.1072			0.854737	1.13449	0.471684	1.11998
AT1G78900.1			ATPase 70 kDa	vacuole	34.1	transport.p- and v-ATPases	_	153	10							4	14	18	13	6	4			27	21	31	15	0.99	0.99	0.99	0.99	9.40933	27.5211	19.1538	17.9357	22.8528	12.5758	0.99	0.99	50.0686	27.8356	39.5423	34.256			0.341895	0.936405	0.550298
AT5G38430.1			Rubisco small subunit 1b (RBCS-1b)	plastid stroma	1.3.2	PS.calvin cycle.rubisco small subunit	C	150.9	15			6	3.2	5.5		16.7	15.7	13.2	12.6	11.4	18.4	6.4	5.6	7.9	5.2	15.6	7.5	68.3605	46.5184	36.9028	0.99	39.284	30.863	14.0461	17.3839	43.4203	57.8489	26.7838	22.9668	14.6497	6.89262	19.8987	17.128	0.680487	0.0268272	1.27285	1.23763	1.3323	0.857488
AT5G66190.1			FNR-1	thylakoid-peripheral-stromal-side	1.1.7	PS.lightreaction.ferredoxin reductase	C	150.7	12							21.5	18.4	15	17	10.1	2	8	5	11.8	9.9	19	13	0.99	0.99	0.99	0.99	50.5751	36.1706	15.9615	23.4544	38.4689	6.28792	33.4798	20.5061	21.8818	13.1225	24.2356	29.6885			1.39824	1.46944	0.163455	0.612491
AT1G23310.1	59	AT1G70580.1AT1G23310.1	alanine 2-oxoglutarate amino transferase 1 (GGT1; GGAT1; AOAT1)	peroxisome	1.2.3	PS.photorespiration.aminotransferases peroxisomal	_	146.5	12							14	12	23	27	3	15	4.5	4	10	10	21	3	0.99	0.99	0.99	0.99	32.9327	23.5895	24.4743	37.2511	11.4264	47.1594	18.8324	16.4049	18.5439	13.255	26.7867	6.85119			1.39607	1.52205	4.12724	0.871099
AT3G09840.1	18	AT3G09840.1AT5G03340.1AT3G53230.1	cell division cycle protein 48 (CDC48A), multiple localizations	plasma membrane; nucleus; cytosol	31.2	cell.division	_	145.7	10								3	33	3.7	9	13	4		15	41	12	12	0.99	0.99	0.99	0.99	0.99	5.89739	35.1153	5.10479	34.2792	40.8715	16.7399	0.99	27.8159	54.3457	15.3067	27.4048			0.167871	0.145372	1.19231	0.0591401
AT3G18490.1			ASPARTIC PROTEASE IN GUARD CELL 1 (ASPG1)	not plastid	29.5.4.1.1*	protein.degradation.aspartate protease.AA.A1	C	145	9									17	11		12	14	8	20	29	21	13	0.99	0.99	0.99	0.99	0.99	0.99	18.0897	15.1764	0.99	37.7275	58.5897	32.8097	37.0879	38.4396	26.7867	29.6885				0.838951	38.1086	0.559992
AT3G48870.1; AT5G50920.1		AT3G48870.1; AT5G50920.1	CLPC1 & CLPC2	plastid stroma	29.5.5.30*	protein.degradation.serine protease.regulator	C	139.9	14		x			2.3	20	4	7.6	16.2	5.7	5.6	6.6	3.7	2	5.3	24.6	29	7.3	0.99	0.99	15.4321	74.1867	9.40933	14.94	17.2384	7.86413	21.3293	20.7501	15.4844	8.20244	9.82828	32.6074	36.9912	16.6712		4.8073	0.629806	0.456197	0.972849	0.529722
AT3G23990.1			HSP60-2 (mitochondria? - very abundant)	mitochondria	29.6	protein.folding	M	136.8	10							11.7	15	24.4	11.8	2		2		15.8	27.8	17.3	9	0.99	0.99	0.99	0.99	27.5223	29.4869	25.9641	16.2801	7.6176	0.99	8.36995	0.99	29.2994	36.849	22.0672	20.5536			0.933373	0.627025	0.129962	0.11828
AT1G53240.1	74	AT3G15020.1AT1G53240.1	mitochondrial malate dehydrogenase [NAD] mMDH1	mitochondria	8.1.9	TCA / org.transformation.TCA.malate DH	M	136	12							12.4	15.6	34.6	24.1	10.2	2.8	2.5	2.9	6	6.6	7.8	10.5	0.99	0.99	0.99	0.99	29.1689	30.6664	36.8179	33.2501	38.8497	8.80309	10.4624	11.8935	11.1264	8.74833	9.94936	23.9792			0.951169	0.903096	0.226593	1.13678
AT5G24780.1			acid phosphatase - vegetative storage protein 1 (VSP1)	not plastid	33.1	development.storage proteins	S	131.9	11							4	7.7	15	6.4	1		22	12	21.8	15	21	6	0.99	0.99	0.99	0.99	9.40933	15.1366	15.9615	8.8299	3.8088	0.99	92.0695	49.2146	40.4258	19.8826	26.7867	13.7024			0.621627	0.553199	0.259924	0.534538
AT3G11630.1			2-Cys Peroxiredoxin A (Prx A; formerly named BAS1)	thylakoid-peripheral-stromal-side; plastid stroma	21.5	redox.periredoxins	C	122.6	14					8	13	11.3	10.7	23.5	17.3	3	1	14	7.5	3.3	1	8	1	0.99	0.99	53.6769	48.2214	26.5814	21.034	25.0064	23.8683	11.4264	3.14396	58.5897	30.7591	6.1195	1.3255	10.2045	2.28373		0.898364	1.26373	0.954489	0.275149	0.524993
AT4G05180.1			psbQ OEC16-like Tat lTP	thylakoid-peripheral-lumenal-side	1.1.1.2	PS.lightreaction.photosystem II.PSII polypeptide subunits	C	121.9	15			1		6.4	28.7	16.9	18.7	13.4	9.6	1	4.5	3.3	5.6	2	2	3	5.8	11.3934	0.99	42.9415	106.458	39.7544	36.7604	14.259	13.2449	3.8088	14.1478	13.8104	22.9668	3.70879	2.65101	3.82668	13.2456	0.0868923	2.47914	1.08145	0.928879	3.71451	1.66301
AT2G05920.1			subtilase SBT1.8		29.5.5.4.1*	protein.degradation.serine protease.SB.S8	S	121	10								2	19	16		5	1	3	30	19	14	12	0.99	0.99	0.99	0.99	0.99	3.93159	20.2179	22.0748	0.99	15.7198	4.18498	12.3037	55.6318	25.1846	17.8578	27.4048			0.251806	1.09184	15.8786	2.93996
AT3G54050.1			fructose-bisphosphatase (FBPA), high CEF1 (hcef1)	plastid stroma	1.3.7	PS.calvin cycle.FBPase	C	120	11							12	15	26	19	5	18	3	8		2	9	3	0.99	0.99	0.99	0.99	28.228	29.4869	27.6666	26.2138	19.044	56.5913	12.5549	32.8097	0.99	2.65101	11.48	6.85119			0.957305	0.947487	2.97161	2.6133
AT5G28540.1			luminal binding protein 1 precursor (BiP-1)	ER	29.6	protein.folding	S	119.8	13					0.3		4.4	7.6	9.4	12.1	0.5	3.1	9.7	12	16.3	20.3	16.2	7.9	0.99	0.99	2.01288	0.99	10.3503	14.94	10.0026	16.694	1.9044	9.74628	40.5943	49.2146	30.2266	26.9077	20.6641	18.0415		0.491832	0.692787	1.66898	5.11777	1.21235
AT4G13940.1			S-adenosyl-L-homocysteine hydrolase (HOG11);	not plastid	13.2.3.4	amino acid metabolism.degradation.aspartate family.methionine	_	118.5	9							11	10	28	16				3	12	16	16.5	6	0.99	0.99	0.99	0.99	25.8757	19.658	29.7948	22.0748	0.99	0.99	0.99	12.3037	22.2527	21.2081	21.0467	13.7024			1.31629	0.740892		12.4279
AT3G11130.1			clathrin heavy chain	not plastid	31.4	cell.vesicle transport	S	116	7								14	20		24			4.5	2	20.7	30.8		0.99	0.99	0.99	0.99	0.99	27.5211	21.282	1	91.4112	0.99	0.99	18.4555	3.70879	27.4379	39.2872	0.99			0.0359724	0.046988	0.0108302	18.6419
AT1G62750.1			elongation factor Tu-G (EF-G) (sco1)	plastid stroma	29.2.4	protein.synthesis.elongation	C	115	10							9	36	21	25	9	3	2	2			5	3	0.99	0.99	0.99	0.99	21.171	70.7686	22.3461	34.4918	34.2792	9.43189	8.36995	8.20244	0.99	0.99	6.3778	6.85119			0.299158	1.54352	0.275149	0.979986
AT5G09590.1			chaperone mtHSCA-2 (Fe-S assembly) (also named mtHSC70-2)	mitochondria	29.8.1*	protein assembly and cofactor ligation.Fe-S assembly	M	110	11								5.1	14.3	11.5	2	5.6	5	8	17.7	11.6	16.7	12.5	0.99	0.99	0.99	0.99	0.99	10.0256	15.2167	15.8662	7.6176	17.6062	20.9249	32.8097	32.8228	15.3758	21.3018	28.5466			0.0987476	1.04269	2.31125	1.56798
AT1G47128.1			papain-like cysteine protease (RD21A) / thiol protease	vacuole	29.5.3.1.1*	protein.degradation.cysteine protease.CA.C1	S	110	11							2		13	9	6	9	4	3	14	14	22	14	0.99	0.99	0.99	0.99	4.70466	0.99	13.8333	12.417	22.8528	28.2957	16.7399	12.3037	25.9615	18.5571	28.0623	31.9722			4.75219	0.897619	1.23817	0.73499
AT1G65930.1			NADP+ isocitrate dehydrogenase (ICDH)	cytosol	8.1.4	TCA / org.transformation.TCA.IDH	_	109	9							13	16	26	21	7	8		4		9	5		0.99	0.99	0.99	0.99	30.5803	31.4527	27.6666	28.9731	26.6616	25.1517	0.99	16.4049	0.99	11.9295	6.3778	0.99			0.972263	1.04722	0.943368	16.5706
AT4G14880.1			cysteine synthase / O-acetylserine (thiol)-lyase / O-acetylserine sulfhydrylase (OAS1) - very abundant	cytosol	13.1.5.3.1	amino acid metabolism.synthesis.serine-glycine-cysteine group.cysteine.OASTL	_	109	12							15	7	11	16	12	7	4	4	6	8	7	12	0.99	0.99	0.99	0.99	35.285	13.7606	11.7051	22.0748	45.7056	22.0077	16.7399	16.4049	11.1264	10.604	8.92891	27.4048			2.56421	1.88591	0.481511	0.979986
AT1G52000.1			jacalin lectin family/myrosinase-binding protein	not plastid	26.16	misc.myrosinases-lectin-jacalin	_	109	8							7	19	15	28			2		16	14	8		0.99	0.99	0.99	0.99	16.4663	37.3501	15.9615	38.6308	0.99	0.99	8.36995	0.99	29.6703	18.5571	10.2045	0.99			0.440864	2.42025		0.11828
AT3G14415.1			glycolate oxidase-1 (GOX-1) - peroxisome	peroxisome	1.2.2	PS.photorespiration.glycolate oxydase	_	107.7	12							8	9.9	13.2	17.1	8.4	8.2	3	3.7	3	9.8	15.4	8	0.99	0.99	0.99	0.99	18.8187	19.4614	14.0461	23.5924	31.9939	25.7805	12.5549	15.1745	5.56318	12.9899	19.6436	18.2698			0.966975	1.67964	0.805794	1.20865
AT1G79550.1			phosphoglycerate kinase	not plastid	4.1	glycolysis.phosphoglycerate kinase	_	107.4	12							21.3	20.6	15.1	16.1	1.3	7.6	4.4	2.4	3.8	4.6	5	5.2	0.99	0.99	0.99	0.99	50.1047	40.4954	16.0679	22.2127	4.95144	23.8941	18.4139	9.84292	7.04669	6.09732	6.3778	11.8754			1.23729	1.38243	4.82569	0.534538
AT3G03960.1			TCP-1/cpn60 chaperonin family	not plastid	29.6	protein.folding	_	107	8								3	14	2			1		24	27	16	20	0.99	0.99	0.99	0.99	0.99	5.89739	14.8974	2.75934	0.99	0.99	4.18498	0.99	44.5054	35.7886	20.4089	45.6746			0.167871	0.185223		0.236561
AT2G26080.1			glycine dehydrogenase [decarboxylating]	mitochondria	13.2.5.2	amino acid metabolism.degradation.serine-glycine-cysteine group.glycine	M	106.9	11							3.5	29	27	16	4.2	2.3		2	4.8	2.7	8.7	6.7	0.99	0.99	0.99	0.99	8.23316	57.0081	28.7307	22.0748	15.997	7.23111	0.99	8.20244	8.90109	3.57886	11.0974	15.301			0.144421	0.768332	0.452031	8.28529
AT2G21170.1			triosephosphate isomerase-1 (TPI-1)	plastid stroma	1.3.5	PS.calvin cycle.TPI	C	106	10				1			33.3	10.4	23.1	23.2	7	1			3	2		2	0.99	14.537	0.99	0.99	78.3327	20.4443	24.5807	32.0084	26.6616	3.14396	0.99	0.99	5.56318	2.65101	0.99	4.56746	14.6838		3.83152	1.30217	0.117921
AT3G55440.1			triosephosphate isomerase-2 (TPI-2)	not plastid	4.8	glycolysis.TPI	_	103	11							22.7	14.6	18.9	15.8	12	3	1	9		1	3	2	0.99	0.99	0.99	0.99	53.3979	28.7006	20.1115	21.7988	45.7056	9.43189	4.18498	36.911	0.99	1.3255	3.82668	4.56746			1.86052	1.0839	0.206362	8.81987
AT2G36530.1			Enolase (ENO2 also LOS2) dual targeted nucleus & cytosol	nucleus; cytosol	4.12	glycolysis.enolase	_	103	12							15	8	9	14	3	5	6	12	10	6	12	3	0.99	0.99	0.99	0.99	35.285	15.7264	9.57691	19.3154	11.4264	15.7198	25.1099	49.2146	18.5439	7.95302	15.3067	6.85119			2.24368	2.01687	1.37575	1.95997
AT1G06680.1			PsbP-1 OEC23 Tat lTP (model with cTP)	thylakoid-peripheral-lumenal-side	1.1.1.2	PS.lightreaction.photosystem II.PSII polypeptide subunits	C	102	13					5	13	12	12	17	12	4	1	5	8	2		1	10	0.99	0.99	33.548	48.2214	28.228	23.5895	18.0897	16.5561	15.2352	3.14396	20.9249	32.8097	3.70879	0.99	1.27556	22.8373		1.43738	1.19663	0.915219	0.206362	1.56798
AT1G07930.1	11	AT1G07930.1AT5G60390.1AT1G07940.1AT1G07920.1	elongation factor 1-alpha (E-Tu)	not plastid	29.2.4	protein.synthesis.elongation	_	100.6	10							7.9	8.3	22.4	9.7		0.8		1.3	14.1	14.7	14.8	6.6	0.99	0.99	0.99	0.99	18.5834	16.3161	23.8359	13.3828	0.99	2.51517	0.99	5.33158	26.1469	19.4849	18.8783	15.0726			1.13896	0.561457	2.54058	5.38544
AT1G07940.1	11	AT1G07930.1AT5G60390.1AT1G07940.1AT1G07920.1	elongation factor 1-alpha / EF-1-alpha	not plastid	29.2.4	protein.synthesis.elongation	_	100.6	10							7.9	8.3	22.4	9.7		0.8		1.3	14.1	14.7	14.8	6.6	0.99	0.99	0.99	0.99	18.5834	16.3161	23.8359	13.3828	0.99	2.51517	0.99	5.33158	26.1469	19.4849	18.8783	15.0726			1.13896	0.561457	2.54058	5.38544
AT1G07920.1	11	AT1G07930.1AT5G60390.1AT1G07940.1AT1G07920.1	elongation factor 1-alpha / EF-1-alpha	cytosol	29.2.4	protein.synthesis.elongation	_	100.6	10							7.9	8.3	22.4	9.7		0.8		1.3	14.1	14.7	14.8	6.6	0.99	0.99	0.99	0.99	18.5834	16.3161	23.8359	13.3828	0.99	2.51517	0.99	5.33158	26.1469	19.4849	18.8783	15.0726			1.13896	0.561457	2.54058	5.38544
AT5G60390.1	11	AT1G07930.1AT5G60390.1AT1G07940.1AT1G07920.1	elongation factor 1-alpha / EF-1-alpha - dual location cytosol & Nucleus	nucleus; cytosol	29.2.4	protein.synthesis.elongation	_	100.6	10							7.9	8.3	22.4	9.7		0.8		1.3	14.1	14.7	14.8	6.6	0.99	0.99	0.99	0.99	18.5834	16.3161	23.8359	13.3828	0.99	2.51517	0.99	5.33158	26.1469	19.4849	18.8783	15.0726			1.13896	0.561457	2.54058	5.38544
AT5G42020.1			luminal binding protein 2 precursor (BiP-2) (AtBP2)	ER	29.6	protein.folding	S	99.4	9					0.3				14		0.5	12.4	9.7		19.2	22.6	10.8	9.9	0.99	0.99	2.01288	0.99	0.99	0.99	14.8974	1	1.9044	38.9851	40.5943	0.99	35.6043	29.9564	13.776	22.6089		0.491832		0.0671257	20.4711	0.0243877
AT3G04120.1	38	AT1G13440.1AT3G04120.1	glyceraldehyde-3-phosphate dehydrogenase C-1 (GapC-1)	cytosol	4.9	glycolysis.glyceraldehyde 3-phosphate dehydrogenase	_	95	12							4.5	11	3.5	14	5	7	5.5	3	11	18	1.5	11	0.99	0.99	0.99	0.99	10.5855	21.6237	3.72436	19.3154	19.044	22.0077	23.0174	12.3037	20.3983	23.8591	1.91334	25.121			0.489531	5.18624	1.15563	0.534538
AT1G19570.1		AT1G19570.1AT1G19550.1	dehydroascorbate reductase-1 (DHAR1) - monomeric-cytosol & peroxisome	peroxisome; cytosol	21.2.1	redox.ascorbate and glutathione.ascorbate	_	95	9							14	12	12	16			10	22	3		2	4	0.99	0.99	0.99	0.99	32.9327	23.5895	12.7692	22.0748	0.99	0.99	41.8498	90.2268	5.56318	0.99	2.55112	9.13492			1.39607	1.72875		2.15597
AT2G15620.1			nitrite reductase (ferredoxin)	plastid stroma	12.1.2	N-metabolism.nitrate metabolism.nitrite reductase	C	93	11						2	12	17	12	19	7	1			4	6	5	8	0.99	0.99	0.99	7.41867	28.228	33.4185	12.7692	26.2138	26.6616	3.14396	0.99	0.99	7.41757	7.95302	6.3778	18.2698		7.49361	0.844681	2.05289	0.117921
AT5G09810.1		AT3G12110.1AT3G46520.1AT5G09810.1AT5G59370.1	actin 7 (ACT7) / actin 2	not plastid	31.1	cell.organisation	_	90.1	10							0.7	2.5	13.8	6		7.3	2		12.4	19.8	7.7	17.9	0.99	0.99	0.99	0.99	1.64663	4.91449	14.6846	8.27803	0.99	22.9509	8.36995	0.99	22.9945	26.245	9.8218	40.8788			0.335057	0.563722	23.1828	0.11828
AT3G62030.1			peptidylprolyl isomerase ROC4 (CYP20-3)	plastid stroma	29.6	protein.folding	C	88	11					2		14	21	14	20	3	3	3	2			3	3	0.99	0.99	13.4192	0.99	32.9327	41.2817	14.8974	27.5934	11.4264	9.43189	12.5549	8.20244	0.99	0.99	3.82668	6.85119		0.0737748	0.797754	1.85223	0.825447	0.653324
AT3G11830.1			TCP-1/cpn60 chaperonin family	not plastid	29.6	protein.folding	_	85	10							5	3	6	6	1	3			12	25	19	5	0.99	0.99	0.99	0.99	11.7617	5.89739	6.38461	8.27803	3.8088	9.43189	0.99	0.99	22.2527	33.1376	24.2356	11.4187			1.99439	1.29656	2.47634
AT5G63570.1			glutamate-1-semialdehyde 2,1-aminomutase 1 (GSA 1)	plastid stroma	19.3	tetrapyrrole synthesis.GSA	C	83.5	12							10.4	5.1	10	10	1.5	3.5	5	9	3.5	10	10.5	5	0.99	0.99	0.99	0.99	24.4643	10.0256	10.641	13.7967	5.7132	11.0039	20.9249	36.911	6.49038	13.255	13.3934	11.4187			2.44019	1.29656	1.92604	1.76397
AT1G20020.1			FNR-2 (interaction with Cytf, maybe also AT5G66190)	thylakoid-peripheral-stromal-side	1.1.7	PS.lightreaction.ferredoxin reductase	C	83.3	14					1	1	7.5	7.6	15	10	7.9	1	3	1	3.2	8.1	9	8	0.99	0.99	6.70961	3.70934	17.6425	14.94	15.9615	13.7967	30.0895	3.14396	12.5549	4.10122	5.93406	10.7366	11.48	18.2698		0.552839	1.18089	0.864374	0.104487	0.326662
AT2G32730.1			26S proteasome regulatory subunit (RPN2a)	cytosol	29.5.11.20.2*	protein.degradation.ubiquitin.proteasome.26S	_	83.1	8									17	2	1.5	3			2.5	17	35.1	5	0.99	0.99	0.99	0.99	0.99	0.99	18.0897	2.75934	5.7132	9.43189	0.99	0.99	4.63598	22.5336	44.7721	11.4187				0.152537	1.65089
AT2G24200.1			leucyl aminopeptidase (LAP1)	not plastid	29.5.7.5.1*	protein.degradation.metalloprotease.MF.M17	_	83	9							16	25	5	14		1	4		4	10	4		0.99	0.99	0.99	0.99	37.6373	49.1449	5.32051	19.3154	0.99	3.14396	16.7399	0.99	7.41757	13.255	5.10224	0.99			0.765844	3.63037	3.17572	0.0591401
AT1G56190.1			phosphoglycerate kinase-1 (PGK-2)	plastid stroma	1.3.3	PS.calvin cycle.phosphoglycerate kinase	C	81.3	10							7.6	10.3	7.8	16	1.3	11.6	3.8	4.1		5.9	12.9		0.99	0.99	0.99	0.99	17.8777	20.2477	8.29999	22.0748	4.95144	36.47	15.9029	16.815	0.99	7.82047	16.4547	0.99			0.882951	2.65961	7.36553	1.05735
AT4G16155.1			E3 - dihydrolipoamide dehydrogenase 2 (ptlpd2), plastid- subunit of pyruvate dehydrogenase complex	plastid	11.1.31	lipid metabolism.FA synthesis and FA elongation.pyruvate DH	_	79.6	12					19	13.6	1		4	5		3	3	4	12	2	9	4	0.99	0.99	127.483	50.447	2.35233	0.99	4.25641	6.89836	0.99	9.43189	12.5549	16.4049	22.2527	2.65101	11.48	9.13492		0.395717	2.37609	1.6207	9.52716	1.30665
AT4G31990.1			aspartate aminotransferase, chloroplast (AAT1/Asp5)	plastid stroma	13.1.1.2.1	amino acid metabolism.synthesis.central amino acid metabolism.aspartate.aspartate aminotransferase	C	77.4	12							8.4	6	15.6	14.4	2	8	7	4	1	1	7	3	0.99	0.99	0.99	0.99	19.7596	11.7948	16.6	19.8673	7.6176	25.1517	29.2948	16.4049	1.85439	1.3255	8.92891	6.85119			1.67528	1.19683	3.30179	0.559992
AT2G20580.1			26S proteasome regulatory subunit (RPN1a)	cytosol	29.5.11.20.2*	protein.degradation.ubiquitin.proteasome.26S	_	77	8								2	17	3		3			9	16	16	11	0.99	0.99	0.99	0.99	0.99	3.93159	18.0897	4.13902	0.99	9.43189	0.99	0.99	16.6895	21.2081	20.4089	25.121			0.251806	0.228805	9.52716
AT2G24270.1			NON-phosphorylating NADP glyceraldehyde 3-phosphate dehydrogenase (NP-GAPDH)	cytosol	2	major CHO metabolism	_	77	12							13	16	5	13	6	3	1	6	1	5	4	4	0.99	0.99	0.99	0.99	30.5803	31.4527	5.32051	17.9357	22.8528	9.43189	4.18498	24.6073	1.85439	6.62752	5.10224	9.13492			0.972263	3.37106	0.412724	5.87992
AT2G13440.1			glucose-inhibited division family A protein		30.1.1	signalling.in sugar and nutrient physiology	C	77	9						2			6	2		2	1		9	23	25	7	0.99	0.99	0.99	7.41867	0.99	0.99	6.38461	2.75934	0.99	6.28792	4.18498	0.99	16.6895	30.4866	31.889	15.9861		7.49361		0.432187	6.35144	0.236561
AT1G23740.1			NADPH dependent ketone reductase (AOR)	plastid stroma	26.7	misc.oxidases - copper, flavone etc.	C	76	11							10	8	9	9	13	2		9	3	5	5	3	0.99	0.99	0.99	0.99	23.5233	15.7264	9.57691	12.417	49.5144	6.28792	0.99	36.911	5.56318	6.62752	6.3778	6.85119			1.49579	1.29656	0.126992	37.2838
AT4G13930.1			glycine/serine hydroxymethyltransferase	not plastid	25.1	C1-metabolism.glycine hydroxymethyltransferase	_	73	10							14	9	8	17			2	6	1	8	4	4	0.99	0.99	0.99	0.99	32.9327	17.6922	8.51281	23.4544	0.99	0.99	8.36995	24.6073	1.85439	10.604	5.10224	9.13492			1.86143	2.75519		2.93996
AT2G33800.1			30S ribosomal protein S5	plastid ribosome	29.2.1.1.1.1.5	protein.synthesis.ribosomal protein.prokaryotic.chloroplast.30S subunit.S5	C	73	13					2	6	4	2	9	6	3	1	2		3	13	14	8	0.99	0.99	13.4192	22.256	9.40933	3.93159	9.57691	8.27803	11.4264	3.14396	8.36995	0.99	5.56318	17.2316	17.8578	18.2698		1.65852	2.39326	0.864374	0.275149	0.11828
AT3G48730.1			glutamate-1-semialdehyde 2,1-aminomutase 2 (GSA 2)	plastid stroma	19.3	tetrapyrrole synthesis.GSA	C	72.5	10							14.6	12.9	10	10	1.5	3.5		1	3.5		10.5	5	0.99	0.99	0.99	0.99	34.3441	25.3588	10.641	13.7967	5.7132	11.0039	0.99	4.10122	6.49038	0.99	13.3934	11.4187			1.35433	1.29656	1.92604	4.14264
AT1G63770.3			glycyl metallo-aminopeptidase (M1) (MPA1)	plastid stroma	29.5.7.2.1*	protein.degradation.metalloprotease.MA(E).M1	C	72	8							5	28	20	10	4					1	1	3	0.99	0.99	0.99	0.99	11.7617	55.0423	21.282	13.7967	15.2352	0.99	0.99	0.99	0.99	1.3255	1.27556	6.85119			0.213684	0.64828	0.0649811
AT3G09820.2			adenosine kinase 1 (ADK1) (pfkB-type carbohydrate kinase family)	not plastid	23.3.2.1	nucleotide metabolism.salvage.nucleoside kinases.adenosine kinase	_	71.5	11							9	8	3.5	11.5		3	2	5	7	3	17.5	2	0.99	0.99	0.99	0.99	21.171	15.7264	3.72436	15.8662	0.99	9.43189	8.36995	20.5061	12.9808	3.97651	22.3223	4.56746			1.34621	4.26013	9.52716	2.44997
AT4G29060.1			PSRP-7 - (110 kDa fusion of 65kDa PSRP7 with S1 domains and 55kDa EF-T; also as separate proteins)- homologue of C. reinhardtii PETS	plastid ribosome	29.2.4	protein.synthesis.elongation	C	71	8					11	28	7	9	7		2					2	5		0.99	0.99	73.8057	103.861	16.4663	17.6922	7.44871	1	7.6176	0.99	0.99	0.99	0.99	2.65101	6.3778	0.99		1.40723	0.930713	0.134251	0.129962
AT4G09000.1			14-3-3 protein GF14 chi (grf1)	not plastid	30.7	signalling.14-3-3 proteins	_	69.7	12							7	7.5	12.2	6.6	3	2	5	4	5.6	9.2	1	6.6	0.99	0.99	0.99	0.99	16.4663	14.7435	12.982	9.10583	11.4264	6.28792	20.9249	16.4049	10.3846	12.1946	1.27556	15.0726			1.11686	0.701418	0.550298	0.783989
AT4G35830.1			Aconitase 1 (ACO1) - likely dually targeted cytosol &mitochondria	mitochondria; cytosol	8.1.3	TCA / org.transformation.TCA.aconitase	_	68.9	9							9.7	19.6	10.1	6.3	3.8	1				2.5	7	8.9	0.99	0.99	0.99	0.99	22.8176	38.5296	10.7474	8.69193	14.4734	3.14396	0.99	0.99	0.99	3.31376	8.92891	20.3252			0.59221	0.808746	0.217223
AT3G25520.1	60	AT3G25520.1AT5G39740.1	60S ribosomal protein L5 (RPL5)	cytosol	29.2.1.2.2.5	protein.synthesis.ribosomal protein.eukaryotic.60S subunit.L5	M	68.8	9								0.5	22.5	4.5	4	2.5			9.5	13.8	10	1.5	0.99	0.99	0.99	0.99	0.99	0.982898	23.9423	6.20852	15.2352	7.85991	0.99	0.99	17.6167	18.292	12.7556	3.4256			1.00723	0.259312	0.515905
AT5G56010.1	32	AT5G56030.1AT5G56000.1AT5G56010.1	Hsp90-3	cytosol	20.2.1	stress.abiotic.heat	S	68.6	9									11.5		6	2.7	2.7	2	5.4	19.8	16.2	2.3	0.99	0.99	0.99	0.99	0.99	0.99	12.2372	1	22.8528	8.4887	11.2994	8.20244	10.0137	26.245	20.6641	5.25258				0.0817183	0.371451	0.725916
AT5G56030.1	32	AT5G56030.1AT5G56000.1AT5G56010.1	Hsp90.2	cytosol	20.2.1	stress.abiotic.heat	S	68.6	9									11.5		6	2.7	2.7	2	5.4	19.8	16.2	2.3	0.99	0.99	0.99	0.99	0.99	0.99	12.2372	1	22.8528	8.4887	11.2994	8.20244	10.0137	26.245	20.6641	5.25258				0.0817183	0.371451	0.725916
AT4G27520.1			plastocyanin-like domain-containing protein	not plastid	26.19	misc.plastocyanin-like	S	67	11							6	13	10	15	4		1	4	2	4	4	4	0.99	0.99	0.99	0.99	14.114	25.5553	10.641	20.6951	15.2352	0.99	4.18498	16.4049	3.70879	5.30202	5.10224	9.13492			0.552291	1.94484	0.0649811	3.91994
AT5G09650.1			Inorganic phosphatase like	thylakoid-peripheral-stromal-side; plastid stroma	23.4.99	nucleotide metabolism.phosphotransfer and pyrophosphatases.misc	C	66	6							18	8	18	16							3	3	0.99	0.99	0.99	0.99	42.342	15.7264	19.1538	22.0748	0.99	0.99	0.99	0.99	0.99	0.99	3.82668	6.85119			2.69242	1.1525
AT5G17710.1			GrpE-1 (EMB1241 - EMBRYO DEFECTIVE 1241); adenyl-nucleotide exchange factor	plastid stroma	29.6	protein.folding	C	66	12			1		3	2	5	1	10	12		1			10	8	9	4	11.3934	0.99	20.1288	7.41867	11.7617	1.9658	10.641	16.5561	0.99	3.14396	0.99	0.99	18.5439	10.604	11.48	9.13492	0.0868923	0.36856	5.98316	1.55587	3.17572
AT3G15190.1			30S ribosomal protein S20	plastid ribosome	29.2.1.1.1.1.20	protein.synthesis.ribosomal protein.prokaryotic.chloroplast.30S subunit.S20	C	65	11			7	9	16	14	3	2	4	4		3	1	2					79.7539	130.833	107.354	51.9307	7.057	3.93159	4.25641	5.51869	0.99	9.43189	4.18498	8.20244	0.99	0.99	0.99	0.99	1.64046	0.483735	1.79495	1.29656	9.52716	1.95997
AT1G48030.1			E3-1 dihydrolipoamide dehydrogenase 1 (mtlpd1)	mitochondria	8.1.1.3	TCA / org.transformation.TCA.pyruvate DH.E3	M	63	6							20	7	7	17	8			4					0.99	0.99	0.99	0.99	47.0466	13.7606	7.44871	23.4544	30.4704	0.99	0.99	16.4049	0.99	0.99	0.99	0.99			3.41895	3.14879	0.0324906	16.5706
AT1G66970.1			glycerophosphoryl diester phosphodiesterase family protein,	plasma membrane	11.9.3.3	lipid metabolism.lipid degradation.lysophospholipases.glycerophosphodiester phosphodiesterase	S	62	9								9.5	9	10.5	18		2	4		2	5	2	0.99	0.99	0.99	0.99	0.99	18.6751	9.57691	14.4866	68.5584	0.99	8.36995	16.4049	0.99	2.65101	6.3778	4.56746			0.0530119	1.51265	0.0144402	1.95997
AT5G04590.1			sulphite reductase	plastid stroma	14.3	S-assimilation.sulfite redox	C	62	10						8	13	21	5	7	1	1				1	4	1	0.99	0.99	0.99	29.6747	30.5803	41.2817	5.32051	9.6577	3.8088	3.14396	0.99	0.99	0.99	1.3255	5.10224	2.28373		29.9744	0.740772	1.81518	0.825447
AT1G63940.2			monodehydroascorbate reductase (MDHAR) (dual mito & chloro)	plastid stroma; mitochondria	21.2.1	redox.ascorbate and glutathione.ascorbate	C	61	11							12	8	12	6	2	4	4	7	2	1		3	0.99	0.99	0.99	0.99	28.228	15.7264	12.7692	8.27803	7.6176	12.5758	16.7399	28.7085	3.70879	1.3255	0.99	6.85119			1.79495	0.64828	1.65089	1.71498
AT1G78370.1			glutathione transferase (Tau class) - ATGSTU20	not plastid	26.9	misc.glutathione S transferases	M	61	6							10	14	9	18			4	6					0.99	0.99	0.99	0.99	23.5233	27.5211	9.57691	24.8341	0.99	0.99	16.7399	24.6073	0.99	0.99	0.99	0.99			0.854737	2.59312		1.46998
AT3G14310.1			pectinesterase and invertase/pectin methylesterase inhibitor domain	not plastid	10.8.1	cell wall.pectin*esterases.PME	S	61	12							8	4	9	10	5	4	4	4	3	3	3	4	0.99	0.99	0.99	0.99	18.8187	7.86318	9.57691	13.7967	19.044	12.5758	16.7399	16.4049	5.56318	3.97651	3.82668	9.13492			2.39326	1.44062	0.660358	0.979986
AT1G03475.1			coproporphyrinogen III oxidase	plastid stroma	19.8	tetrapyrrole synthesis.coproporphyrinogen III oxidase	C	61	10							5	4	9	17	7		2	5	2	5	5		0.99	0.99	0.99	0.99	11.7617	7.86318	9.57691	23.4544	26.6616	0.99	8.36995	20.5061	3.70879	6.62752	6.3778	0.99			1.49579	2.44906	0.0371321	2.44997
AT3G20050.1			TCP-1-alpha / chaperonin (CCT1)	nucleus	29.6	protein.folding	_	60	7							1		3					1	17	21	14	3	0.99	0.99	0.99	0.99	2.35233	0.99	3.1923	1	0.99	0.99	0.99	4.10122	31.5247	27.8356	17.8578	6.85119			2.37609	0.313253		4.14264
AT5G11720.1			alpha-glucosidase 1 (AGLU1)	not plastid	26.3	misc.gluco-, galacto- and mannosidases	S	59	8									4	7		8	4		8	9	9	10	0.99	0.99	0.99	0.99	0.99	0.99	4.25641	9.6577	0.99	25.1517	16.7399	0.99	14.8351	11.9295	11.48	22.8373				2.26898	25.4058	0.0591401
AT1G21680.1			unknown protein Dipeptidyl peptidase IV (DPP IV) N-terminal region with PD40 domains		35.1	not assigned.no ontology	S	59	9								1	4	5	2	7			12	10	5	13	0.99	0.99	0.99	0.99	0.99	1.9658	4.25641	6.89836	7.6176	22.0077	0.99	0.99	22.2527	13.255	6.3778	29.6885			0.503613	1.6207	2.88907
AT1G48630.1			guanine nucleotide-binding family protein / activated protein kinase C receptor, putative (RACK)		30.5	signalling.G-proteins	_	57.4	6							0.6		5.9						12.3	15.7	7.4	15.5	0.99	0.99	0.99	0.99	1.4114	0.99	6.2782	1	0.99	0.99	0.99	0.99	22.809	20.8104	9.43914	35.3978			1.42566	0.159281
AT3G52380.1			RNA-binding protein cp33	plastid stroma	27.4	RNA.RNA binding	C	57	12					5	2	6	2	7	6			6	2	9	4	1	7	0.99	0.99	33.548	7.41867	14.114	3.93159	7.44871	8.27803	0.99	0.99	25.1099	8.20244	16.6895	5.30202	1.27556	15.9861		0.221136	3.58989	1.11134		0.326662
AT5G19220.1			ADP-glucose pyrophosphorylase (ADG2) (APL1)	plastid stroma	2.1.2.1	major CHO metabolism.synthesis.starch.AGPase	C	57	9					14	23		3	3	5		2			1	3	3		0.99	0.99	93.9345	85.3147	0.99	5.89739	3.1923	6.89836	0.99	6.28792	0.99	0.99	1.85439	3.97651	3.82668	0.99		0.908236	0.167871	2.16093	6.35144
AT1G43670.1			D-fructose-1,6-bisphosphate 1-phosphohydrolase (FBPase)	not plastid	2.1.1.3	major CHO metabolism.synthesis.sucrose.FBPase	_	57	10							10	11	5	6	4		2	2		6	7	4	0.99	0.99	0.99	0.99	23.5233	21.6237	5.32051	8.27803	15.2352	0.99	8.36995	8.20244	0.99	7.95302	8.92891	9.13492			1.08785	1.55587	0.0649811	0.979986
AT3G58610.1			ketol-acid reductoisomerase	plastid stroma	13.1.4.1.2	amino acid metabolism.synthesis.branched chain group.common.ketol-acid reductoisomerase	C	57	11							10	12	6	13	5	2		1	2	1	4	1	0.99	0.99	0.99	0.99	23.5233	23.5895	6.38461	17.9357	19.044	6.28792	0.99	4.10122	3.70879	1.3255	5.10224	2.28373			0.997193	2.80921	0.330179	4.14264
AT1G09780.1			Phosphoglycerate mutase	cytosol	4.11	glycolysis.phosphoglycerate mutase	_	56.5	4							14.7	15	8.8	18									0.99	0.99	0.99	0.99	34.5793	29.4869	9.36409	24.8341	0.99	0.99	0.99	0.99	0.99	0.99	0.99	0.99			1.1727	2.65206
AT1G11840.1			glyoxalase I-2, putative (lactoylglutathione lyase)	peroxisome	13.2.3.2	amino acid metabolism.degradation.aspartate family.threonine	_	55.7	9							8.3	8.7	13	13.7	3		2	4	1			2	0.99	0.99	0.99	0.99	19.5244	17.1024	13.8333	18.9015	11.4264	0.99	8.36995	16.4049	1.85439	0.99	0.99	4.56746			1.14161	1.36638	0.0866415	1.95997
AT3G17390.1			S-adenosylmethionine synthetase 3 (MTO3) - affects lignin accumulation strongly	not plastid	13.1.3.4.11	amino acid metabolism.synthesis.aspartate family.methionine.S-adenosylmethionine synthetase	_	55.7	11							3	3	14.9	4.2		2	1	3	8.6	3	9	4	0.99	0.99	0.99	0.99	7.057	5.89739	15.8551	5.79462	0.99	6.28792	4.18498	12.3037	15.9478	3.97651	11.48	9.13492			1.19663	0.365473	6.35144	2.93996
AT4G14960.2			tubulin alpha-6 chain (TUA6)	cytoskeleton	31.1	cell.organisation	_	55.5	9									7.1	0.6		3	0.8	8	4.6	23.4	7.4	0.6	0.99	0.99	0.99	0.99	0.99	0.99	7.55512	0.827803	0.99	9.43189	3.34798	32.8097	8.53021	31.0168	9.43914	1.37024				0.109568	9.52716	9.79986
AT3G25860.1			E2 - dihydrolipoamide acetyltransferase, plastid - subunit of pyruvate dehydrogenase complex	plastid	11.1.31	lipid metabolism.FA synthesis and FA elongation.pyruvate DH	C	55.2	10					12	22.2	5	2	2				1	2	4	2	3		0.99	0.99	80.5153	82.3473	11.7617	3.93159	2.1282	1	0.99	0.99	4.18498	8.20244	7.41757	2.65101	3.82668	0.99		1.02275	2.99158	0.46988		1.95997
AT5G56500.1			Cpn60-beta-3 - model .2 has higher score than model .1	plastid stroma	29.6	protein.folding	C	54.3	8						25.7	1.8	7.9		3.4					6	3.3	4.9	1.3	0.99	0.99	0.99	95.3299	4.2342	15.5298	1	4.69088	0.99	0.99	0.99	0.99	11.1264	4.37416	6.25024	2.96885		96.2929	0.27265	4.69088
AT1G53310.1		AT3G14940.1AT1G53310.1	phosphoenolpyruvate (PEP) carboxylase (PPC1)		4.14	glycolysis.PEPCase	_	54.2	10							2	5.4	16.4	5.1	1.8	4	2.7			5.1	6.7	5	0.99	0.99	0.99	0.99	4.70466	10.6153	17.4513	7.03633	6.85584	12.5758	11.2994	0.99	0.99	6.76007	8.54625	11.4187			0.443197	0.403199	1.83433	0.087615
AT1G43170.1			60S ribosomal protein L3 (RPL3A)	cytosol	29.2.1.2.2.3	protein.synthesis.ribosomal protein.eukaryotic.60S subunit.L3	_	54	4									16			14				8	16		0.99	0.99	0.99	0.99	0.99	0.99	17.0256	1	0.99	44.0155	0.99	0.99	0.99	10.604	20.4089	0.99				0.058735	44.4601
AT3G11770.1			unknown protein		35.2	not assigned.unknown	_	54	9							2	1	13	11			7		6	5	7	2	0.99	0.99	0.99	0.99	4.70466	1.9658	13.8333	15.1764	0.99	0.99	29.2948	0.99	11.1264	6.62752	8.92891	4.56746			2.39326	1.09709		0.0337944
AT2G30860.1			glutathione S-transferase class phi (AtGST9)	not plastid	26.9	misc.glutathione S transferases	_	54	7							7	12	11	14	5		3	2					0.99	0.99	0.99	0.99	16.4663	23.5895	11.7051	19.3154	19.044	0.99	12.5549	8.20244	0.99	0.99	0.99	0.99			0.698035	1.65017	0.0519849	0.653324
AT5G19510.1			elongation factor 1B alpha-subunit 2 (eEF1Balpha2)	not plastid	29.2.4	protein.synthesis.elongation	_	53.7	10							8	8.7	9	6	2		3	3	3	6		5	0.99	0.99	0.99	0.99	18.8187	17.1024	9.57691	8.27803	7.6176	0.99	12.5549	12.3037	5.56318	7.95302	0.99	11.4187			1.10035	0.864374	0.129962	0.979986
AT1G30120.1	94	AT2G34590.1AT1G30120.1	Plastidial Pyruvate Dehydrogenase E1 -beta subunit	plastid	11.1.31	lipid metabolism.FA synthesis and FA elongation.pyruvate DH	C	53.5	11					3.5	3	8	3	3.5	7	1				5.5	5	9	5	0.99	0.99	23.4836	11.128	18.8187	5.89739	3.72436	9.6577	3.8088	0.99	0.99	0.99	10.1992	6.62752	11.48	11.4187		0.473862	3.19102	2.59312	0.259924
AT2G47390.1			glutamyl endopeptidase (cGEP) (AARE2,3) (S9;E-value E-10) (S15 E 0.02)	plastid stroma	29.5.5.5.4*	protein.degradation.serine protease.SC.S9	C	53	11							7	8	6	9	6	3	2	3		4	2	3	0.99	0.99	0.99	0.99	16.4663	15.7264	6.38461	12.417	22.8528	9.43189	8.36995	12.3037	0.99	5.30202	2.55112	6.85119			1.04705	1.94484	0.412724	1.46998
AT3G63140.1			Rap41 or CSP41A	plastid stroma	27.3.99	RNA.regulation of transcription.unclassified	C	53	9					14	10	4		11	8	2				1	2		1	0.99	0.99	93.9345	37.0934	9.40933	0.99	11.7051	11.0374	7.6176	0.99	0.99	0.99	1.85439	2.65101	0.99	2.28373		0.394885	9.50437	0.942953	0.129962
AT1G68560.1			alpha-xylosidase (XYL1)	cell wall	26.3	misc.gluco-, galacto- and mannosidases	S	53	10							2	7	5	8	4	4			6	7	5	5	0.99	0.99	0.99	0.99	4.70466	13.7606	5.32051	11.0374	15.2352	12.5758	0.99	0.99	11.1264	9.27853	6.3778	11.4187			0.341895	2.0745	0.825447
AT3G47520.1			plastid malate dehydrogenase [NAD] chlMDH	plastid stroma	8.2.99	TCA / org.transformation.other organic acid transformations.misc	C	52.5	12					1	4	3	3.4	7.4	4.9	12.8	1.4		4.3		4.4	3.4	2.5	0.99	0.99	6.70961	14.8373	7.057	6.6837	7.87435	6.76039	48.7526	4.40155	0.99	17.6352	0.99	5.83222	4.3369	5.70933		2.21136	1.05585	0.858533	0.0902833	17.8134
AT5G39740.1	60	AT3G25520.1AT5G39740.1	60S ribosomal protein L5 (RPL5B)	cytosol	29.2.1.2.2.5	protein.synthesis.ribosomal protein.eukaryotic.60S subunit.L5	M	52.2	9								0.5	2.5	4.5	4	2.5			9.5	8.2	10	10.5	0.99	0.99	0.99	0.99	0.99	0.982898	2.66025	6.20852	15.2352	7.85991	0.99	0.99	17.6167	10.8691	12.7556	23.9792			1.00723	2.33381	0.515905
AT4G09320.1			NDPK1 - very abundant & multiple localizations	peroxisome; nucleus; cytosol	23.4.10	nucleotide metabolism.phosphotransfer and pyrophosphatases.nucleoside diphosphate kinase	_	52	9							12	9	9	4		5	3	6	2			2	0.99	0.99	0.99	0.99	28.228	17.6922	9.57691	5.51869	0.99	15.7198	12.5549	24.6073	3.70879	0.99	0.99	4.56746			1.59551	0.576249	15.8786	1.95997
AT3G04840.1			40S ribosomal protein S3A (RPS3aA)	cytosol	29.2.1.2.1.53	protein.synthesis.ribosomal protein.eukaryotic.40S subunit.S3A	_	51.9	7									13.8	1.7	7.7	4				4.2	13.5	7	0.99	0.99	0.99	0.99	0.99	0.99	14.6846	2.34544	29.3277	12.5758	0.99	0.99	0.99	5.56712	17.22	15.9861				0.159721	0.428804
AT5G14200.1			3-isopropylmalate dehydrogenase-2, also involved in glucosinolate synthesis	plastid stroma	13.1.4.4.3	amino acid metabolism.synthesis.branched chain group.leucine specific.3-isopropylmalate dehydrogenase	_	49.7	9							9	15	6	5		1	4	7			0.7	2	0.99	0.99	0.99	0.99	21.171	29.4869	6.38461	6.89836	0.99	3.14396	16.7399	28.7085	0.99	0.99	0.892891	4.56746			0.717979	1.08047	3.17572	1.71498
AT5G44340.1	40	AT5G44340.1AT4G20890.1	tubulin beta-4 chain (TUB4)	not plastid	31.1	cell.organisation	_	49.5	5									14.3			1.2			2.1	11.8	20.1		0.99	0.99	0.99	0.99	0.99	0.99	15.2167	1	0.99	3.77275	0.99	0.99	3.89423	15.6409	25.6387	0.99				0.0657175	3.81086
AT2G33210.1			HSP60-2 (mitochondria? - very abundant)	mitochondria	29.6	protein.folding	M	49.3	7							3.3	6	4.6	10.2					3.2	10.2	11.8		0.99	0.99	0.99	0.99	7.7627	11.7948	4.89487	14.0727	0.99	0.99	0.99	0.99	5.93406	13.5201	15.0516	0.99			0.658147	2.87498
AT5G08280.1			hydroxymethylbilane synthase (HEMC)	plastid stroma	19.5	tetrapyrrole synthesis.porphobilinogen deaminase	C	49	8							7	9	10	6	11			3		2	1		0.99	0.99	0.99	0.99	16.4663	17.6922	10.641	8.27803	41.8968	0.99	0.99	12.3037	0.99	2.65101	1.27556	0.99			0.930713	0.777936	0.0236295	12.4279
AT3G52880.1			monodehydroascorbate reductase, putative, (NADH)	peroxisome	21.2.1	redox.ascorbate and glutathione.ascorbate	_	49	9							5	6	8	13		5	3	4		4	1		0.99	0.99	0.99	0.99	11.7617	11.7948	8.51281	17.9357	0.99	15.7198	12.5549	16.4049	0.99	5.30202	1.27556	0.99			0.997193	2.10691	15.8786	1.30665
AT5G03350.1			lectin family protein	not plastid	26.16	misc.myrosinases-lectin-jacalin	S	49	9							1	3	12	12			3	2	6	2		8	0.99	0.99	0.99	0.99	2.35233	5.89739	12.7692	16.5561	0.99	0.99	12.5549	8.20244	11.1264	2.65101	0.99	18.2698			0.398877	1.29656		0.653324
AT4G23670.1			Pathogenesis-related protein Bet v I family	not plastid	20.2.99	stress.abiotic.unspecified	_	49	8							13	13	4	10	2	5	1	1					0.99	0.99	0.99	0.99	30.5803	25.5553	4.25641	13.7967	7.6176	15.7198	4.18498	4.10122	0.99	0.99	0.99	0.99			1.19663	3.2414	2.06362	0.979986
AT4G26970.1			Aconitase 2 (ACO2)	mitochondria	8.1.3	TCA / org.transformation.TCA.aconitase	C	48.9	7							7.3	8.7	14.5	11.3		1				1		5.1	0.99	0.99	0.99	0.99	17.172	17.1024	15.4295	15.5903	0.99	3.14396	0.99	0.99	0.99	1.3255	0.99	11.647			1.00407	1.01042	3.17572
AT4G01310.1			50S ribosomal protein L5	plastid ribosome	29.2.1.1.1.2.5	protein.synthesis.ribosomal protein.prokaryotic.chloroplast.50S subunit.L5	C	48	7						12	3	3	7	17					3			3	0.99	0.99	0.99	44.512	7.057	5.89739	7.44871	23.4544	0.99	0.99	0.99	0.99	5.56318	0.99	0.99	6.85119		44.9617	1.19663	3.14879
AT3G14240.1			subtilase SBT1.5		29.5.5.4.1*	protein.degradation.serine protease.SB.S8	S	48	9									8	7		4	2	4	7	2	7	7	0.99	0.99	0.99	0.99	0.99	0.99	8.51281	9.6577	0.99	12.5758	8.36995	16.4049	12.9808	2.65101	8.92891	15.9861				1.13449	12.7029	1.95997
AT5G26360.1			TCP-1/cpn60 chaperonin family	not plastid	29.6	protein.folding	_	48	7									8	2			1		9	13	12	3	0.99	0.99	0.99	0.99	0.99	0.99	8.51281	2.75934	0.99	0.99	4.18498	0.99	16.6895	17.2316	15.3067	6.85119				0.32414		0.236561
AT3G03250.1			UDP-glucose pyrophosphorylase	not plastid	4.1	glycolysis.UGPase	_	47.7	5							17	11.7	6	11							2		0.99	0.99	0.99	0.99	39.9896	22.9998	6.38461	15.1764	0.99	0.99	0.99	0.99	0.99	0.99	2.55112	0.99			1.7387	2.37703
AT2G31610.1	64	AT2G31610.1AT3G53870.1	40S ribosomal protein S3 (RPS3A)	cytosol	29.2.1.2.1.3	protein.synthesis.ribosomal protein.eukaryotic.40S subunit.S3	_	47.5	10								0.7	17.2	3.7	2	1		2.6	3	1.3	6	10	0.99	0.99	0.99	0.99	0.99	1.37606	18.3025	5.10479	7.6176	3.14396	0.99	10.6632	5.56318	1.72316	7.65335	22.8373			0.719447	0.278911	0.412724	10.7709
AT3G09200.1		AT3G11250.1AT3G09200.1	60S acidic ribosomal protein P0 (RPP0B)	cytosol	29.2.1.2.2.80	protein.synthesis.ribosomal protein.eukaryotic.60S subunit.P0	_	47	7									4		8	4		1	3	12	15		0.99	0.99	0.99	0.99	0.99	0.99	4.25641	1	30.4704	12.5758	0.99	4.10122	5.56318	15.906	19.1334	0.99				0.23494	0.412724	4.14264
AT4G02520.1			glutathione transferase Phi (ATGSTF2) - very abundant - mutiple locations	stroma; plasma membrane; cytosol	26.9	misc.glutathione S transferases	_	47	8							5	8	7	11	4		7	4		1			0.99	0.99	0.99	0.99	11.7617	15.7264	7.44871	15.1764	15.2352	0.99	29.2948	16.4049	0.99	1.3255	0.99	0.99			0.747895	2.03745	0.0649811	0.559992
AT2G34590.1	94	AT2G34590.1AT1G30120.1	E1 beta pyruvate dehydrogenase complex	plastid	11.1.31	lipid metabolism.FA synthesis and FA elongation.pyruvate DH	C	45.5	10					3.5	3		3	3.5	7	1				5.5	5	9	5	0.99	0.99	23.4836	11.128	0.99	5.89739	3.72436	9.6577	3.8088	0.99	0.99	0.99	10.1992	6.62752	11.48	11.4187		0.473862	0.167871	2.59312	0.259924
AT5G66570.1			psbO OEC33	thylakoid-peripheral-lumenal-side	1.1.1.2	PS.lightreaction.photosystem II.PSII polypeptide subunits	C	45.5	6						0.5	13	18.5	6	3.5	4								0.99	0.99	0.99	1.85467	30.5803	36.3672	6.38461	4.82885	15.2352	0.99	0.99	0.99	0.99	0.99	0.99	0.99		1.8734	0.840876	0.756327	0.0649811
AT5G16390.1			biotin carboxyl carrier protein BCCP-1 - part of ACCase complex	plastid stroma; envelope-inner-peripheral-stromal-side	11.1.1	lipid metabolism.FA synthesis and FA elongation.Acetyl CoA Carboxylation	C	45	9	x					3	8	4	14	6				2	3	2	3		0.99	0.99	0.99	11.128	18.8187	7.86318	14.8974	8.27803	0.99	0.99	0.99	8.20244	5.56318	2.65101	3.82668	0.99		11.2404	2.39326	0.555669		8.28529
AT4G22010.1			SKS4 (SKU5 Similar 4); copper ion binding / oxidoreductase		26.7	misc.oxidases - copper, flavone etc.	S	45	8										3		2	1	1	3	21	13	1	0.99	0.99	0.99	0.99	0.99	0.99	1	4.13902	0.99	6.28792	4.18498	4.10122	5.56318	27.8356	16.5823	2.28373				4.13902	6.35144	0.979986
AT1G05190.1			50S ribosomal protein L6	plastid ribosome	29.2.1.1.1.2.6	protein.synthesis.ribosomal protein.prokaryotic.chloroplast.50S subunit.L6	C	45	11					1	4	4	1	14	7			3	1	3	1	6		0.99	0.99	6.70961	14.8373	9.40933	1.9658	14.8974	9.6577	0.99	0.99	12.5549	4.10122	5.56318	1.3255	7.65335	0.99		2.21136	4.78653	0.64828		0.326662
AT5G36700.1	100	AT5G36790.1AT5G36700.1	2-phosphoglycolate phosphatase-1 (PGP-1)	plastid stroma	1.2.1	PS.photorespiration.phosphoglycolate phosphatase	C	44.5	9							7	3.5	9	7	5.5	3	2.5	4				3	0.99	0.99	0.99	0.99	16.4663	6.88028	9.57691	9.6577	20.9484	9.43189	10.4624	16.4049	0.99	0.99	0.99	6.85119			2.39326	1.00844	0.450244	1.56798
AT5G36790.1	100	AT5G36790.1AT5G36700.1	2-phosphoglycolate phosphatase-2 (PGP-2)	plastid stroma	1.2.1	PS.photorespiration.phosphoglycolate phosphatase	C	44.5	9							7	3.5	9	7	5.5	3	2.5	4				3	0.99	0.99	0.99	0.99	16.4663	6.88028	9.57691	9.6577	20.9484	9.43189	10.4624	16.4049	0.99	0.99	0.99	6.85119			2.39326	1.00844	0.450244	1.56798
AT5G02240.1			unknown protein - NAD dependent epimerase/dehydratase family	not plastid	35.2	not assigned.unknown	_	44	7							7	12	10	10	1		1					3	0.99	0.99	0.99	0.99	16.4663	23.5895	10.641	13.7967	3.8088	0.99	4.18498	0.99	0.99	0.99	0.99	6.85119			0.698035	1.29656	0.259924	0.236561
AT2G47940.1			DEG2 protease	plastid stroma	29.5.5.1.1*	protein.degradation.serine protease.PA.S1	C	44	7						8			4					1	10	7	9	5	0.99	0.99	0.99	29.6747	0.99	0.99	4.25641	1	0.99	0.99	0.99	4.10122	18.5439	9.27853	11.48	11.4187		29.9744		0.23494		4.14264
AT4G08870.1			arginase 2 (ARGAH2)	mitochondria	13.2.2.3	amino acid metabolism.degradation.glutamate family.arginine	M	44	7										6			3	7	8	11	6	3	0.99	0.99	0.99	0.99	0.99	0.99	1	8.27803	0.99	0.99	12.5549	28.7085	14.8351	14.5805	7.65335	6.85119				8.27803		2.28663
AT5G53460.1			NADH-GOGAT or NADH- glutamate synthase (GLT1)	stroma	12.2.1.2	N-metabolism.ammonia metabolism.glutamate synthase.NADH dependent	C	43	7								1	16	7	13	1		1			4		0.99	0.99	0.99	0.99	0.99	1.9658	17.0256	9.6577	49.5144	3.14396	0.99	4.10122	0.99	0.99	5.10224	0.99			0.503613	0.567245	0.0634959	4.14264
AT2G38230.1	21	AT5G01410.1AT2G38210.1AT2G38230.1	PDX1.1 (Vitamine b6 synthesis)	cytosol	18.20*	Co-factor and vitamine metabolism.vitamin b6	_	42.7	8								1.3	9.5	4.9	3				4	6	6.6	7.4	0.99	0.99	0.99	0.99	0.99	2.55553	10.109	6.76039	11.4264	0.99	0.99	0.99	7.41757	7.95302	8.41869	16.8996			0.387395	0.668752	0.0866415
AT2G05710.1			Aconitase 3 (ACO3)- likely dually targeted cytosol & mitochondria	mitochondria; cytosol	8.2.3	TCA / org.transformation.other organic acid transformations.aconitase	C	42.3	7							6.1	7.6	16.4	2.4	6.3	1				2.5			0.99	0.99	0.99	0.99	14.3492	14.94	17.4513	3.31121	23.9954	3.14396	0.99	0.99	0.99	3.31376	0.99	0.99			0.960454	0.189741	0.131023
AT5G15650.1	28	AT3G02230.1AT3G08900.1AT5G15650.1	reversibly glycosylated polypeptide-2 (RGP2), plasmodesmata- dually targeted to Golgi & plasma membrane	plasma membrane; golgi	10.5.5	cell wall.cell wall proteins.RGP	_	41.5	7							1.7	1.3			1			1	10.3	13	13.2		0.99	0.99	0.99	0.99	3.99896	2.55553	1	1	3.8088	0.99	0.99	4.10122	19.1002	17.2316	16.8374	0.99			1.56483		0.259924	4.14264
AT4G26530.1			fructose-bisphosphate aldolase, cytoplasmic	cytosol	4.7	glycolysis.aldolase	_	41.5	11								3.8	2.5	1.2	4	8	3	4	2.8	6.5	2.3	3.4	0.99	0.99	0.99	0.99	0.99	7.47002	2.66025	1.65561	15.2352	25.1517	12.5549	16.4049	5.1923	8.61578	2.93379	7.76468			0.13253	0.622349	1.65089	1.30665
AT5G48300.1			ADP-glucose pyrophosphorylase - small subunit 1 (APS1)	plastid stroma	2.1.2.1	major CHO metabolism.synthesis.starch.AGPase	C	41	8					6	17		4	4	1		1			2		6		0.99	0.99	40.2576	63.0587	0.99	7.86318	4.25641	1.37967	0.99	3.14396	0.99	0.99	3.70879	0.99	7.65335	0.99		1.56638	0.125903	0.32414	3.17572
AT4G33090.1			M1 metallo-aminopeptidase - PM1 (Aberrant peroxisome morphology 1)	plasma membrane	29.5.7.2.1*	protein.degradation.metalloprotease.MA(E).M1	_	41	8							4	22	6	4	2	1	1					1	0.99	0.99	0.99	0.99	9.40933	43.2475	6.38461	5.51869	7.6176	3.14396	4.18498	0.99	0.99	0.99	0.99	2.28373			0.217569	0.864374	0.412724	0.236561
AT4G24190.1			HSP90 or GRP94 - similar to Sheperd (Hsp90-7)	ER	29.6	protein.folding	S	40.4	6									11.3		2				1	16	6.3	3.8	0.99	0.99	0.99	0.99	0.99	0.99	12.0243	1	7.6176	0.99	0.99	0.99	1.85439	21.2081	8.03602	8.67818				0.0831646	0.129962
AT1G57720.1			elongation factor 1B-gamma, eEF-1B gamma	not plastid	29.2.4	protein.synthesis.elongation	_	40.1	7							11.4	6	9.6	1		2			2.6	7.5			0.99	0.99	0.99	0.99	26.8166	11.7948	10.2154	1.37967	0.99	6.28792	0.99	0.99	4.82142	9.94128	0.99	0.99			2.2736	0.135058	6.35144
AT2G37660.1			3-beta-hydroxy-delta5-steroid dehydrogenase/epimerase domain	plastid stroma	35.2	not assigned.unknown	C	40	6							6	6	14	11	2	1							0.99	0.99	0.99	0.99	14.114	11.7948	14.8974	15.1764	7.6176	3.14396	0.99	0.99	0.99	0.99	0.99	0.99			1.19663	1.01873	0.412724
AT5G14320.1			30S ribosomal protein S13	plastid ribosome	29.2.1.1.1.1.13	protein.synthesis.ribosomal protein.prokaryotic.chloroplast.30S subunit.S13	C	40	6			2	1	23	9			3	2									22.7868	14.537	154.321	33.384	0.99	0.99	3.1923	2.75934	0.99	0.99	0.99	0.99	0.99	0.99	0.99	0.99	0.637956	0.216328		0.864374
AT3G22890.1	10	AT5G43780.1AT3G22890.1AT4G14680.1AT1G19920.1	ATP sulfurylase (ATPS1)	plastid stroma	14.1	S-assimilation.APS	C	39.3	10					1.3	8	3	3	2	8				5	3	3	3		0.99	0.99	8.72249	29.6747	7.057	5.89739	2.1282	11.0374	0.99	0.99	0.99	20.5061	5.56318	3.97651	3.82668	0.99		3.40209	1.19663	5.18624		20.7132
AT5G55070.1			2-oxoglutarate dehydrogenase E2 subunit - part of OGDC	mitochondria	8.1	TCA / org.transformation.TCA	M	39.1	4									16.1	4						8	11		0.99	0.99	0.99	0.99	0.99	0.99	17.132	5.51869	0.99	0.99	0.99	0.99	0.99	10.604	14.0311	0.99				0.322127
AT4G14040.1			selenium-binding protein	not plastid	15	metal handling	_	38.6	9							7	11	5.6	4			1	4	1	3	2		0.99	0.99	0.99	0.99	16.4663	21.6237	5.95897	5.51869	0.99	0.99	4.18498	16.4049	1.85439	3.97651	2.55112	0.99			0.761493	0.926115		3.91994
AT1G49240.1	73	AT3G18780.2AT1G49240.1	actin 8 (ACT8)	not plastid	31.1	cell.organisation	_	38.1	11							0.7		8.9	1.5	1.5	0.8	1	3	3.8	6.9	8.4	1.6	0.99	0.99	0.99	0.99	1.64663	0.99	9.4705	2.06951	5.7132	2.51517	4.18498	12.3037	7.04669	9.14598	10.7147	3.65397			1.66327	0.218521	0.440239	2.93996
AT3G18780.2	73	AT3G18780.2AT1G49240.1	actin 2 (ACT2)	vacuole	31.1	cell.organisation	_	38.1	11							0.7		8.9	1.5	1.5	0.8	1	3	3.8	6.9	8.4	1.6	0.99	0.99	0.99	0.99	1.64663	0.99	9.4705	2.06951	5.7132	2.51517	4.18498	12.3037	7.04669	9.14598	10.7147	3.65397			1.66327	0.218521	0.440239	2.93996
AT1G16880.1			ACR11 - uridylyltransferase-related	thylakoid-peripheral-stromal-side; plastid stroma	3.8.3	minor CHO metabolism.galactose.galactose-1-phosphate uridyl transferases	C	38	11						4	5		6		5	1	2	1	4	2	1	7	0.99	0.99	0.99	14.8373	11.7617	0.99	6.38461	1	19.044	3.14396	8.36995	4.10122	7.41757	2.65101	1.27556	15.9861		14.9872	11.8805	0.156627	0.165089	0.489993
AT1G45000.1	79	AT1G45000.1AT5G43010.1	26S proteasome regulatory complex subunit (RPT4b)	cytosol	29.5.11.20.2*	protein.degradation.ubiquitin.proteasome.26S	_	37.9	4									3.3						1.5	20.8	12.3		0.99	0.99	0.99	0.99	0.99	0.99	3.51153	1	0.99	0.99	0.99	0.99	2.78159	27.5705	15.6894	0.99				0.284776
AT2G18020.1			60S ribosomal protein L8 (RPL8A) - EMB2296	cytosol	29.2.1.2.2.8	Protein.synthesis.ribosomal protein.eukaryotic.60S subunit.L8	M	37.8	9									9	2	4	4.8	4		3	5	5	1	0.99	0.99	0.99	0.99	0.99	0.99	9.57691	2.75934	15.2352	15.091	16.7399	0.99	5.56318	6.62752	6.3778	2.28373				0.288125	0.990537	0.0591401
AT2G45470.1			fasciclin-like arabinogalactan-protein (FLA8)	plasma membrane	10.5.1	cell wall.cell wall proteins.AGPs	S	37.5	7							2	11.5	6	11	3	1					3		0.99	0.99	0.99	0.99	4.70466	22.6066	6.38461	15.1764	11.4264	3.14396	0.99	0.99	0.99	0.99	3.82668	0.99			0.20811	2.37703	0.275149
AT3G13920.1	24	AT1G72730.1AT3G13920.1AT1G54270.1	initiation factor 4A-1 (eIF-4A-1), DEAD box RNA helicase RH04	not plastid	29.2.3	protein.synthesis.initiation	_	37.3	7									4.2	1.3		1.3	1		2.3	7.7	19.5		0.99	0.99	0.99	0.99	0.99	0.99	4.46923	1.79357	0.99	4.08715	4.18498	0.99	4.2651	10.2064	24.8734	0.99				0.401316	4.12843	0.236561
AT4G33680.1			aminotransferase, classes I and II - AGD2 (ABERRANT GROWTH AND DEATH 2)	plastid stroma	13.1.3.5.3	amino acid metabolism.synthesis.aspartate family.lysine.LL-diaminopimelic acid aminotransferase	C	37	8							5	4	8	9		5		3	1		2		0.99	0.99	0.99	0.99	11.7617	7.86318	8.51281	12.417	0.99	15.7198	0.99	12.3037	1.85439	0.99	2.55112	0.99			1.49579	1.45863	15.8786	12.4279
AT3G20820.1			leucine-rich repeat (LRR) protein	not plastid	35.1	not assigned.no ontology	S	37	6									12	9				2		5	7	2	0.99	0.99	0.99	0.99	0.99	0.99	12.7692	12.417	0.99	0.99	0.99	8.20244	0.99	6.62752	8.92891	4.56746				0.97242		8.28529
AT1G29670.1			GDSL-motif lipase/hydrolase family protein	not plastid	26.28	misc.GDSL-motif lipase	S	37	8							2	4	9	7	5			2		1		7	0.99	0.99	0.99	0.99	4.70466	7.86318	9.57691	9.6577	19.044	0.99	0.99	8.20244	0.99	1.3255	0.99	15.9861			0.598316	1.00844	0.0519849	8.28529
AT1G23190.1			phosphoglucomutase-3 (PGM-3)	cytosol	4.2	glycolysis.PGM	_	36.9	8							6	10.2	4.4	4.3		1		4		4	3		0.99	0.99	0.99	0.99	14.114	20.0511	4.68205	5.93259	0.99	3.14396	0.99	16.4049	0.99	5.30202	3.82668	0.99			0.703901	1.26709	3.17572	16.5706
AT2G32080.1			PUR alpha-1 protein	not plastid	27.3.99	RNA.regulation of transcription.unclassified	_	36	9									4	1	4	6	1	2	3	14		1	0.99	0.99	0.99	0.99	0.99	0.99	4.25641	1.37967	15.2352	18.8638	4.18498	8.20244	5.56318	18.5571	0.99	2.28373				0.32414	1.23817	1.95997
AT5G10450.3			14-3-3 protein GF14 lambda (grf6/AFT1) - cytosol & nucleus	nucleus; cytosol	30.7	signalling.14-3-3 proteins	_	35.4	7							2.9	2	9.2	9					3.7	7.6		1	0.99	0.99	0.99	0.99	6.82176	3.93159	9.78973	12.417	0.99	0.99	0.99	0.99	6.86125	10.0738	0.99	2.28373			1.73512	1.26837
AT1G30230.1			elongation factor 1-beta / EF-1-beta	not plastid	29.2.4	protein.synthesis.elongation	_	35.3	9							6	3.3	5	2	4				2	4	4	5	0.99	0.99	0.99	0.99	14.114	6.48712	5.32051	2.75934	15.2352	0.99	0.99	0.99	3.70879	5.30202	5.10224	11.4187			2.17569	0.518624	0.0649811
AT1G74970.1			30S ribosomal protein S9	plastid ribosome	29.2.1.1.1.1.9	protein.synthesis.ribosomal protein.prokaryotic.chloroplast.30S subunit.S9	C	35	10					5	8	2		2	3		2	2	3	1		7		0.99	0.99	33.548	29.6747	4.70466	0.99	2.1282	4.13902	0.99	6.28792	8.36995	12.3037	1.85439	0.99	8.92891	0.99		0.884543	4.75219	1.94484	6.35144	1.46998
AT1G32990.1			50S ribosomal protein L11	plastid ribosome	29.2.1.1.1.2.11	protein.synthesis.ribosomal protein.prokaryotic.chloroplast.50S subunit.L11	C	35	12			1	1	4	5	2	2	7	5				1	1		4	2	11.3934	14.537	26.8384	18.5467	4.70466	3.93159	7.44871	6.89836	0.99	0.99	0.99	4.10122	1.85439	0.99	5.10224	4.56746	1.27591	0.691049	1.19663	0.926115		4.14264
AT1G69740.1			porphobilinogen synthase-1 (delta-aminolevulinic acid dehydratase-1) (ALAD-1)	plastid stroma	19.4	tetrapyrrole synthesis.ALA dehydratase	C	34	10					4	3	3	1	7	6		4		2		1	3		0.99	0.99	26.8384	11.128	7.057	1.9658	7.44871	8.27803	0.99	12.5758	0.99	8.20244	0.99	1.3255	3.82668	0.99		0.41463	3.58989	1.11134	12.7029	8.28529
AT4G24820.1			26S proteasome regulatory subunit (RPN7)	cytosol	29.5.11.20.2*	protein.degradation.ubiquitin.proteasome.26S	_	34	6									4	2		2			4	13	9		0.99	0.99	0.99	0.99	0.99	0.99	4.25641	2.75934	0.99	6.28792	0.99	0.99	7.41757	17.2316	11.48	0.99				0.64828	6.35144
AT4G02930.1			elongation factor Tu (EF-Tu)	not plastid	29.2.4	protein.synthesis.elongation	C	34	4									11						2	12	9		0.99	0.99	0.99	0.99	0.99	0.99	11.7051	1	0.99	0.99	0.99	0.99	3.70879	15.906	11.48	0.99				0.0854327
AT1G65960.2			glutamate decarboxylase 1 (GAD 1)	not plastid	13.1.1.1.1	amino acid metabolism.synthesis.central amino acid metabolism.GABA.Glutamate decarboxylase	_	34	6							1		5	3					3	12	10		0.99	0.99	0.99	0.99	2.35233	0.99	5.32051	4.13902	0.99	0.99	0.99	0.99	5.56318	15.906	12.7556	0.99			2.37609	0.777936
AT1G07320.1			50S ribosomal protein L4	plastid ribosome	29.2.1.1.1.2.4	protein.synthesis.ribosomal protein.prokaryotic.chloroplast.50S subunit.L4	C	34	12					2	2	6	1	3	2	1	2			4	5	3	3	0.99	0.99	13.4192	7.41867	14.114	1.9658	3.1923	2.75934	3.8088	6.28792	0.99	0.99	7.41757	6.62752	3.82668	6.85119		0.552839	7.17979	0.864374	1.65089
AT4G15210.1			beta-amylase 5 (BAM5 or BMY1 or RAM1)	not plastid	2.2.2.1	major CHO metabolism.degradation.starch.starch cleavage	S	34	6								10					7	9	4		2	2	0.99	0.99	0.99	0.99	0.99	19.658	1	1	0.99	0.99	29.2948	36.911	7.41757	0.99	2.55112	4.56746			0.0503613			1.25998
ATCG00800.1			30S ribosomal protein S3	plastid ribosome	29.2.1.1.1.1	protein.synthesis.ribosomal protein.prokaryotic.chloroplast.30S subunit	M	34	12			1		3	4			7	4	1		2	1	2	2	4	3	11.3934	0.99	20.1288	14.8373	0.99	0.99	7.44871	5.51869	3.8088	0.99	8.36995	4.10122	3.70879	2.65101	5.10224	6.85119	0.0868923	0.737119		0.740892	0.259924	0.489993
AT1G78380.1			glutathione transferase 8 (AtGSTU19)	cytosol	26.9	misc.glutathione S transferases	_	34	4							7	9	7	11									0.99	0.99	0.99	0.99	16.4663	17.6922	7.44871	15.1764	0.99	0.99	0.99	0.99	0.99	0.99	0.99	0.99			0.930713	2.03745
AT5G01410.1	21	AT5G01410.1AT2G38210.1AT2G38230.1	PDX1.3 (Vitamine b6 synthesis)	cytosol	18.20*	Co-factor and vitamine metabolism.vitamin b6	_	33.9	7							4	1.3	9.5	8.1					1		4.4	5.6	0.99	0.99	0.99	0.99	9.40933	2.55553	10.109	11.1753	0.99	0.99	0.99	0.99	1.85439	0.99	5.61246	12.7889			3.68194	1.10549
AT3G02530.1		AT3G02530.1AT5G16070.1	TCP-1/cpn60 chaperonin family	cytosol	29.6	protein.folding	_	33.5	4										1.5					11	12	9		0.99	0.99	0.99	0.99	0.99	0.99	1	2.06951	0.99	0.99	0.99	0.99	20.3983	15.906	11.48	0.99				2.06951
AT5G11670.1			NADP-malic enzyme 2 (NADP-ME2) - very abundant	cytosol	8.2.10	TCA / org.transformation.other organic acid transformations.malic	_	33	8							5	11	2	2	5					4	2	2	0.99	0.99	0.99	0.99	11.7617	21.6237	2.1282	2.75934	19.044	0.99	0.99	0.99	0.99	5.30202	2.55112	4.56746			0.543923	1.29656	0.0519849
ATCG00780.1			50S ribosomal protein L14	plastid ribosome	29.2.1.1.1.2	protein.synthesis.ribosomal protein.prokaryotic.chloroplast.50S subunit	_	33	14			1	1	4	4	2	3	3	1		1	3	2	3		4	1	11.3934	14.537	26.8384	14.8373	4.70466	5.89739	3.1923	1.37967	0.99	3.14396	12.5549	8.20244	5.56318	0.99	5.10224	2.28373	1.27591	0.552839	0.797754	0.432187	3.17572	0.653324
AT3G15356.1			legume lectin family protein	not plastid	26.16	misc.myrosinases-lectin-jacalin	S	32.8	7						2	2	4.8	10	4	6				4				0.99	0.99	0.99	7.41867	4.70466	9.43582	10.641	5.51869	22.8528	0.99	0.99	0.99	7.41757	0.99	0.99	0.99		7.49361	0.498596	0.518624	0.0433207
AT3G53180.1			glutamate-ammonia ligase		12.2.2	N-metabolism.ammonia metabolism.glutamine synthase	_	32	8										1		2	2	2	5	9	7	4	0.99	0.99	0.99	0.99	0.99	0.99	1	1.37967	0.99	6.28792	8.36995	8.20244	9.27197	11.9295	8.92891	9.13492				1.37967	6.35144	0.979986
AT2G40490.1			uroporphyrinogen decarboxylase (UPD)	plastid stroma	19.7	tetrapyrrole synthesis.uroporphyrinogen decarboxylase	C	32	9					6	13	2	4	3	1				1		1	1		0.99	0.99	40.2576	48.2214	4.70466	7.86318	3.1923	1.37967	0.99	0.99	0.99	4.10122	0.99	1.3255	1.27556	0.99		1.19782	0.598316	0.432187		4.14264
AT1G22300.1			14-3-3 protein GF14 epsilon (grf10)	not plastid	30.7	signalling.14-3-3 proteins	_	32	8							7.9	3.3	3.2	5.2			1		5.4	4		2	0.99	0.99	0.99	0.99	18.5834	6.48712	3.40512	7.17429	0.99	0.99	4.18498	0.99	10.0137	5.30202	0.99	4.56746			2.86466	2.10691		0.236561
AT2G01250.1			60S ribosomal protein L7 (RPL7B)	cytosol	29.2.1.2.2.7	protein.synthesis.ribosomal protein.eukaryotic.60S subunit.L7	_	31.8	8									6.3	2	6	5		4	3.5		1	4	0.99	0.99	0.99	0.99	0.99	0.99	6.70384	2.75934	22.8528	15.7198	0.99	16.4049	6.49038	0.99	1.27556	9.13492				0.411607	0.687873	16.5706
AT3G02230.1	28	AT3G02230.1AT3G08900.1AT5G15650.1	reversibly glycosylated polypeptide-1 (RGP1)	golgi	10.5.5	cell wall.cell wall proteins.RGP	_	31.5	8							1.7	1.3	4	3	1				1.7	13	5.8		0.99	0.99	0.99	0.99	3.99896	2.55553	4.25641	4.13902	3.8088	0.99	0.99	0.99	3.15247	17.2316	7.39824	0.99			1.56483	0.97242	0.259924
AT1G72150.1			PATELLIN 1 cell plate frafficking (PATL1)	not plastid	34.99	transport.misc	_	31.5	7								2	13	2			2		1.5	6	5		0.99	0.99	0.99	0.99	0.99	3.93159	13.8333	2.75934	0.99	0.99	8.36995	0.99	2.78159	7.95302	6.3778	0.99			0.251806	0.199471		0.11828
AT5G62690.1	41	AT5G62690.1AT5G62700.1	tubulin beta-2/beta-3 chain (TUB2)	not plastid	31.1	cell.organisation	_	31.3	4									6.4			1.2				21.7	2		0.99	0.99	0.99	0.99	0.99	0.99	6.81025	1	0.99	3.77275	0.99	0.99	0.99	28.7634	2.55112	0.99				0.146838	3.81086
AT5G62700.1	41	AT5G62690.1AT5G62700.1	tubulin beta-2/beta-3 chain (TUB3)	not plastid	31.1	cell.organisation	_	31.3	4									6.4			1.2				21.7	2		0.99	0.99	0.99	0.99	0.99	0.99	6.81025	1	0.99	3.77275	0.99	0.99	0.99	28.7634	2.55112	0.99				0.146838	3.81086
AT1G11910.1			aspartic protease	vacuole	29.5.4.1.1*	protein.degradation.aspartate protease.AA.A1	S	31	7									4	3	4		2			8	6	4	0.99	0.99	0.99	0.99	0.99	0.99	4.25641	4.13902	15.2352	0.99	8.36995	0.99	0.99	10.604	7.65335	9.13492				0.97242	0.0649811	0.11828
AT5G40950.1			50S ribosomal protein L27	plastid ribosome	29.2.1.1.1.2.27	protein.synthesis.ribosomal protein.prokaryotic.chloroplast.50S subunit.L27	C	31	12				1	1	1			5	4		4	2	1	6	1	2	3	0.99	14.537	6.70961	3.70934	0.99	0.99	5.32051	5.51869	0.99	12.5758	8.36995	4.10122	11.1264	1.3255	2.55112	6.85119	14.6838	0.552839		1.03725	12.7029	0.489993
AT1G01080.1			RNA-binding protein cp33	plastid stroma	27.4	RNA.RNA binding	C	31	7					10	7			4	1			4			3		2	0.99	0.99	67.0961	25.9654	0.99	0.99	4.25641	1.37967	0.99	0.99	16.7399	0.99	0.99	3.97651	0.99	4.56746		0.386988		0.32414		0.0591401
AT2G44650.1			Cpn10-1	plastid stroma	29.6	protein.folding	C	31	7						1	2	1							4	3	8	12	0.99	0.99	0.99	3.70934	4.70466	1.9658	1	1	0.99	0.99	0.99	0.99	7.41757	3.97651	10.2045	27.4048		3.7468	2.39326
AT1G24510.1		AT1G67760.1AT1G24510.1	TCP-1-epsilon, putative / chaperonin		29.4	protein.postranslational modification	_	31	6							3	1	4						5	13	5		0.99	0.99	0.99	0.99	7.057	1.9658	4.25641	1	0.99	0.99	0.99	0.99	9.27197	17.2316	6.3778	0.99			3.58989	0.23494
AT5G13630.1			Mg-protoporphyrin IX chelatase (CHLH) (GUN5) (suggested ABA receptor in Pudmed17051210)	plastid	19.1	tetrapyrrole synthesis.magnesium chelatase	C	31	3									8							1	22		0.99	0.99	0.99	0.99	0.99	0.99	8.51281	1	0.99	0.99	0.99	0.99	0.99	1.3255	28.0623	0.99				0.11747
AT1G35680.1			50S ribosomal protein L21	plastid ribosome	29.2.1.1.1.2.21	protein.synthesis.ribosomal protein.prokaryotic.chloroplast.50S subunit.L21	C	30	10			1	1	7	5	2	2	5	2				4				1	11.3934	14.537	46.9673	18.5467	4.70466	3.93159	5.32051	2.75934	0.99	0.99	0.99	16.4049	0.99	0.99	0.99	2.28373	1.27591	0.394885	1.19663	0.518624		16.5706
AT5G02870.1			60S ribosomal protein L4/L1 (RPL4D)	cytosol	29.2.1.2.2.141	protein.synthesis.ribosomal protein.eukaryotic.60S subunit.L4/L1	_	30	4									10			5				6.5	8.5		0.99	0.99	0.99	0.99	0.99	0.99	10.641	1	0.99	15.7198	0.99	0.99	0.99	8.61578	10.8423	0.99				0.093976	15.8786
AT2G16600.1			peptidyl-prolyl cis-trans isomerase, cytosolic / cyclophilin / rotamase (ROC3; Cyp3)	not plastid	29.6	protein.folding	_	30	6							7	8	3	7			4					1	0.99	0.99	0.99	0.99	16.4663	15.7264	3.1923	9.6577	0.99	0.99	16.7399	0.99	0.99	0.99	0.99	2.28373			1.04705	3.02531		0.0591401
AT4G16760.1			acyl-CoA oxidase (ACX1)	peroxisome	11.9.4.2	lipid metabolism.lipid degradation.beta-oxidation.acyl CoA DH	_	30	9								2	5	2	2	4			5	4	5	1	0.99	0.99	0.99	0.99	0.99	3.93159	5.32051	2.75934	7.6176	12.5758	0.99	0.99	9.27197	5.30202	6.3778	2.28373			0.251806	0.518624	1.65089
AT1G52400.1			6-phospho-beta-galactosidase (BGLU18)	ER	26.3	misc.gluco-, galacto- and mannosidases	S	30	5								3	2						5	8	12		0.99	0.99	0.99	0.99	0.99	5.89739	2.1282	1	0.99	0.99	0.99	0.99	9.27197	10.604	15.3067	0.99			0.167871	0.46988
AT2G20420.1			succinyl-CoA ligase beta subunit	mitochondria	8.1.6	TCA / org.transformation.TCA.succinyl-CoA ligase	M	30	7							5	4	9	7			2	1			2		0.99	0.99	0.99	0.99	11.7617	7.86318	9.57691	9.6577	0.99	0.99	8.36995	4.10122	0.99	0.99	2.55112	0.99			1.49579	1.00844		0.489993
AT1G09640.1			elongation factor 1B-gamma, eEF-1B gamma	cytosol	29.2.4	protein.synthesis.elongation	_	29.9	5							4.6		5.4						6.4	7.5	6		0.99	0.99	0.99	0.99	10.8207	0.99	5.74615	1	0.99	0.99	0.99	0.99	11.8681	9.94128	7.65335	0.99			10.93	0.17403
AT3G51260.1	77	AT5G66140.1AT3G51260.1	20S proteasome alpha subunit D (PAD1)	cytosol	29.5.11.20.1*	protein.degradation.ubiquitin.proteasome.20S	_	29.5	6							7	1	5	3.5					6	7			0.99	0.99	0.99	0.99	16.4663	1.9658	5.32051	4.82885	0.99	0.99	0.99	0.99	11.1264	9.27853	0.99	0.99			8.37642	0.907592
AT3G08530.1			clathrin heavy chain	not plastid	31.4	cell.vesicle transport	_	29.1	5									2					4.5	2	10.3	10.3		0.99	0.99	0.99	0.99	0.99	0.99	2.1282	1	0.99	0.99	0.99	18.4555	3.70879	13.6527	13.1383	0.99				0.46988		18.6419
AT5G65220.1			50S ribosomal protein L29	plastid ribosome	29.2.1.1.1.2.29	protein.synthesis.ribosomal protein.prokaryotic.chloroplast.50S subunit.L29	C	29	10			1		2	4			5	5		3	1	2			1	5	11.3934	0.99	13.4192	14.8373	0.99	0.99	5.32051	6.89836	0.99	9.43189	4.18498	8.20244	0.99	0.99	1.27556	11.4187	0.0868923	1.10568		1.29656	9.52716	1.95997
AT2G38040.1			carboxyltransferase (CT) alpha subunit - part of ACCase complex	envelope-inner-peripheral-stromal-side	11.1.1	lipid metabolism.FA synthesis and FA elongation.Acetyl CoA Carboxylation	C	29	4	x					20			5	2						2			0.99	0.99	0.99	74.1867	0.99	0.99	5.32051	2.75934	0.99	0.99	0.99	0.99	0.99	2.65101	0.99	0.99		74.9361		0.518624
AT2G28190.1			copper/zinc superoxide dismutase Cu,Zn-SOD (CSD2)	thylakoid-peripheral-stromal-side; plastid stroma	21.6	redox.dismutases and catalases	C	29	7							7	4	5	5			2		3			3	0.99	0.99	0.99	0.99	16.4663	7.86318	5.32051	6.89836	0.99	0.99	8.36995	0.99	5.56318	0.99	0.99	6.85119			2.09411	1.29656		0.11828
AT2G35410.1			putative RNA binding protein	plastid stroma	27.4	RNA.RNA binding	C	29	6					9	12			3	2	1	2							0.99	0.99	60.3865	44.512	0.99	0.99	3.1923	2.75934	3.8088	6.28792	0.99	0.99	0.99	0.99	0.99	0.99		0.737119		0.864374	1.65089
AT3G44890.1			50S ribosomal protein L9	plastid ribosome	29.2.1.1.1.2.9	protein.synthesis.ribosomal protein.prokaryotic.chloroplast.50S subunit.L9	C	29	8									7	8		1	2	3	2		5	1	0.99	0.99	0.99	0.99	0.99	0.99	7.44871	11.0374	0.99	3.14396	8.36995	12.3037	3.70879	0.99	6.3778	2.28373				1.48178	3.17572	1.46998
AT4G39260.1			glycine-rich RNA-binding protein 8 (GRP8/GR-RBP8) (CCR1)	nucleus	27.3.75	RNA.regulation of transcription.GRP	_	29	8						3	4.5	7	7	3.5					1		2	1	0.99	0.99	0.99	11.128	10.5855	13.7606	7.44871	4.82885	0.99	0.99	0.99	0.99	1.85439	0.99	2.55112	2.28373		11.2404	0.769263	0.64828
AT5G43940.1			alcohol dehydrogenase class III (ADHIII or ADH2) / glutathione-dependent formaldehyde dehydrogenase (GSH-FDH)	not plastid	25.11	C1-metabolism.S-(hydroxymethyl)glutathione dehydrogenase & S-(hydroxymethyl)glutathione synthase	_	28	8							5	3	7	4		2	1	3			3		0.99	0.99	0.99	0.99	11.7617	5.89739	7.44871	5.51869	0.99	6.28792	4.18498	12.3037	0.99	0.99	3.82668	0.99			1.99439	0.740892	6.35144	2.93996
AT2G21660.1			glycine-rich RNA-binding protein (GRP7) (dual cytosol & nucleus)	nucleus; cytosol	27.4	RNA.RNA binding	_	28	8							4.5		7	9.5			1	1	2	2	1		0.99	0.99	0.99	0.99	10.5855	0.99	7.44871	13.1069	0.99	0.99	4.18498	4.10122	3.70879	2.65101	1.27556	0.99			10.6924	1.75962		0.979986
AT1G16080.1			unknown protein	stroma	35.2	not assigned.unknown	C	28	4							10	8	4	6									0.99	0.99	0.99	0.99	23.5233	15.7264	4.25641	8.27803	0.99	0.99	0.99	0.99	0.99	0.99	0.99	0.99			1.49579	1.94484
AT1G35160.1			14-3-3 protein GF14 phi (grf4) - cytosol& nucleus	nucleus; cytosol	30.7	signalling.14-3-3 proteins	_	27.8	7							3.5		5	7.7	2				2.8	3.4		3.4	0.99	0.99	0.99	0.99	8.23316	0.99	5.32051	10.6235	7.6176	0.99	0.99	0.99	5.1923	4.50671	0.99	7.76468			8.31633	1.9967	0.129962
AT2G17360.1	20	AT2G17360.1AT5G58420.1AT5G07090.1	40S ribosomal protein S4 (RPS4A)	cytosol	29.2.1.2.1.4	protein.synthesis.ribosomal protein.eukaryotic.40S subunit.S4	M	27.7	7									10.7			2.7	1.3		3.3	2.7	4.7	2.3	0.99	0.99	0.99	0.99	0.99	0.99	11.3859	1	0.99	8.4887	5.44047	0.99	6.1195	3.57886	5.99513	5.25258				0.087828	8.57444	0.18197
AT5G07090.1	20	AT2G17360.1AT5G58420.1AT5G07090.1	40S ribosomal protein S4 (RPS4B)	cytosol	29.2.1.2.1.4	protein.synthesis.ribosomal protein.eukaryotic.40S subunit.S4	M	27.7	7									10.7			2.7	1.3		3.3	2.7	4.7	2.3	0.99	0.99	0.99	0.99	0.99	0.99	11.3859	1	0.99	8.4887	5.44047	0.99	6.1195	3.57886	5.99513	5.25258				0.087828	8.57444	0.18197
AT4G38740.1			peptidylprolyl isomerase ROC1	cytosol	29.6	protein.folding	_	27	5							7	7	1	11				1					0.99	0.99	0.99	0.99	16.4663	13.7606	1.0641	15.1764	0.99	0.99	0.99	4.10122	0.99	0.99	0.99	0.99			1.19663	14.2622		4.14264
AT5G50850.1			pyruvate dehydrogenase E1 component beta subunit, mitochondrial / PDHE1-B (PDH2)	mitochondria	8.1.1.1	TCA / org.transformation.TCA.pyruvate DH.E1	M	27	9							2		8	1	2	2		2	2	4	4		0.99	0.99	0.99	0.99	4.70466	0.99	8.51281	1.37967	7.6176	6.28792	0.99	8.20244	3.70879	5.30202	5.10224	0.99			4.75219	0.16207	0.825447	8.28529
AT2G30970.1			putative aspartate aminotransferase Asp1	mitochondria	13.1.1.2.1	amino acid metabolism.synthesis.central amino acid metabolism.aspartate.aspartate aminotransferase	M	27	7							5	3	5	8						2	2	2	0.99	0.99	0.99	0.99	11.7617	5.89739	5.32051	11.0374	0.99	0.99	0.99	0.99	0.99	2.65101	2.55112	4.56746			1.99439	2.0745
AT4G28750.1			psaE-1 subunit IV - stromal side	thylakoid-peripheral-stromal-side	1.1.2.2	PS.lightreaction.photosystem I.PSI polypeptide subunits	C	27	11					4	3	3	2	2	3		2	3	2	1		2		0.99	0.99	26.8384	11.128	7.057	3.93159	2.1282	4.13902	0.99	6.28792	12.5549	8.20244	1.85439	0.99	2.55112	0.99		0.41463	1.79495	1.94484	6.35144	0.653324
AT3G18190.1			TCP-1/cpn60 chaperonin family	not plastid	29.6	protein.folding	C	27	8							1		3	4	1				3	7	7	1	0.99	0.99	0.99	0.99	2.35233	0.99	3.1923	5.51869	3.8088	0.99	0.99	0.99	5.56318	9.27853	8.92891	2.28373			2.37609	1.72875	0.259924
AT5G58290.1			26S proteasome AAA-ATPase subunit (RPT3)	cytosol	29.5.11.20.2*	protein.degradation.ubiquitin.proteasome.26S	_	26.5	7							1		2.7	3.3		4			2	3	10.5		0.99	0.99	0.99	0.99	2.35233	0.99	2.87307	4.55292	0.99	12.5758	0.99	0.99	3.70879	3.97651	13.3934	0.99			2.37609	1.58469	12.7029
AT1G70580.1	59	AT1G70580.1AT1G23310.1	alanine 2-oxoglutarate amino transferase 2 (GGT2; GGAT2; AOAT2)	peroxisome	1.2.3	PS.photorespiration.aminotransferases peroxisomal	_	26.5	4											3	15	4.5	4					0.99	0.99	0.99	0.99	0.99	0.99	1	1	11.4264	47.1594	18.8324	16.4049	0.99	0.99	0.99	0.99					4.12724	0.871099
AT5G51120.1			RRM domain protein		27.4	RNA.RNA binding	_	26.5	5							2		2						4	11	7.5		0.99	0.99	0.99	0.99	4.70466	0.99	2.1282	1	0.99	0.99	0.99	0.99	7.41757	14.5805	9.56669	0.99			4.75219	0.46988
AT1G20010.1			tubulin beta-5 chain (TUB5)	not plastid	31.1	cell.organisation	_	26.2	5									5.1			1.7			2.8	14.6	2		0.99	0.99	0.99	0.99	0.99	0.99	5.42692	1	0.99	5.34474	0.99	0.99	5.1923	19.3524	2.55112	0.99				0.184267	5.39872
AT5G58330.1			plastid malate dehydrogenase [NADP] NADPH-MDH	plastid stroma	8.2.99	TCA / org.transformation.other organic acid transformations.misc	C	26	8						7			2	3		2		4		2	5	1	0.99	0.99	0.99	25.9654	0.99	0.99	2.1282	4.13902	0.99	6.28792	0.99	16.4049	0.99	2.65101	6.3778	2.28373		26.2276		1.94484	6.35144	16.5706
AT3G54400.1			aspartic protease	not plastid	29.5.4.1.1*	protein.degradation.aspartate protease.AA.A1	S	26	8							4	6	4	5		2	1	3	1				0.99	0.99	0.99	0.99	9.40933	11.7948	4.25641	6.89836	0.99	6.28792	4.18498	12.3037	1.85439	0.99	0.99	0.99			0.797754	1.6207	6.35144	2.93996
AT3G47290.1			phosphoinositide-specific phospholipase C family protein		30.4.4	signalling.phosphinositides.phosphoinositide phospholipase C	_	26	5										1		10	6	8			1		0.99	0.99	0.99	0.99	0.99	0.99	1	1.37967	0.99	31.4396	25.1099	32.8097	0.99	0.99	1.27556	0.99				1.37967	31.7572	1.30665
AT2G37220.1			RNA binding protein CP29 B'	plastid stroma	27.4	RNA.RNA binding	C	26	9							3	1	4	8			2	3	2	2		1	0.99	0.99	0.99	0.99	7.057	1.9658	4.25641	11.0374	0.99	0.99	8.36995	12.3037	3.70879	2.65101	0.99	2.28373			3.58989	2.59312		1.46998
AT3G20390.1			Reactive Intermediate Deaminase A (RidA)	thylakoid-peripheral-stromal-side; plastid stroma	13.1.4.1	amino acid metabolism.synthesis.branched chain group.common	C	26	5							8	7	8	2			1						0.99	0.99	0.99	0.99	18.8187	13.7606	8.51281	2.75934	0.99	0.99	4.18498	0.99	0.99	0.99	0.99	0.99			1.36758	0.32414		0.236561
AT5G06290.1			2-Cys Peroxiredoxin B (Prx B)	plastid stroma	21.5	redox.periredoxins	C	25.5	7							3.8	4.3	5.5	5.7	2			2.5	1.7				0.99	0.99	0.99	0.99	8.93886	8.45292	5.85256	7.86413	7.6176	0.99	0.99	10.253	3.15247	0.99	0.99	0.99			1.05749	1.34371	0.129962	10.3566
ATCG00900.1	62	ATCG00900.1ATCG01240.1	30S ribosomal protein S7B (identical to S7A)	plastid ribosome	29.2.1.1.1.1	protein.synthesis.ribosomal protein.prokaryotic.chloroplast.30S subunit	_	25.5	7				2	10.5	7	1	1	2			2							0.99	29.074	70.4509	25.9654	2.35233	1.9658	2.1282	1	0.99	6.28792	0.99	0.99	0.99	0.99	0.99	0.99	29.3677	0.36856	1.19663	0.46988	6.35144
ATCG01240.1	62	ATCG00900.1ATCG01240.1	30S ribosomal protein S7A (identical to S7B)	plastid ribosome	29.2.1.1.1.1	protein.synthesis.ribosomal protein.prokaryotic.chloroplast.30S subunit	_	25.5	7				2	10.5	7	1	1	2			2							0.99	29.074	70.4509	25.9654	2.35233	1.9658	2.1282	1	0.99	6.28792	0.99	0.99	0.99	0.99	0.99	0.99	29.3677	0.36856	1.19663	0.46988	6.35144
AT1G50010.1	36	AT1G50010.1AT1G04820.1	unknown protein	plastid	35.2	not assigned.unknown	_	25.5	8									4.5	0.6		2.1	0.8		4.6	4.9	7.4	0.6	0.99	0.99	0.99	0.99	0.99	0.99	4.78846	0.827803	0.99	6.60232	3.34798	0.99	8.53021	6.49497	9.43914	1.37024				0.172875	6.66901	0.295701
AT1G04820.1	36	AT1G50010.1AT1G04820.1	tubulin alpha-2/alpha-4 chain (TUA4)	not plastid	31.1	cell.organisation	_	25.5	8									4.5	0.6		2.1	0.8		4.6	4.9	7.4	0.6	0.99	0.99	0.99	0.99	0.99	0.99	4.78846	0.827803	0.99	6.60232	3.34798	0.99	8.53021	6.49497	9.43914	1.37024				0.172875	6.66901	0.295701
AT3G11940.1			40S ribosomal protein 5A (ATRPS5A)	cytosol	29.2.1.2.1.5	protein.synthesis.ribosomal protein.eukaryotic.40S subunit.S5	_	25.4	6							1		6			4	6	6.4		2			0.99	0.99	0.99	0.99	2.35233	0.99	6.38461	1	0.99	12.5758	25.1099	26.2478	0.99	2.65101	0.99	0.99			2.37609	0.156627	12.7029	1.04532
AT2G41840.1		AT1G59359.1AT1G58684.1AT1G58380.1AT3G57490.1AT2G41840.1AT1G58983.1	40S ribosomal protein S2 (RPS2C)	cytosol	29.2.1.2.1.2	protein.synthesis.ribosomal protein.eukaryotic.40S subunit.S2	_	25.3	7									7	2	1				4	0.3	9	2	0.99	0.99	0.99	0.99	0.99	0.99	7.44871	2.75934	3.8088	0.99	0.99	0.99	7.41757	0.397651	11.48	4.56746				0.370446	0.259924
AT5G19770.1	56	AT5G19770.1AT5G19780.1	tubulin alpha-3/alpha-5 chain (TUA3)	not plastid	31.1	cell.organisation	_	25.2	8									5	0.6		0.8	0.8		1.6	6.4	9.4	0.6	0.99	0.99	0.99	0.99	0.99	0.99	5.32051	0.827803	0.99	2.51517	3.34798	0.99	2.96703	8.48323	11.9903	1.37024				0.155587	2.54058	0.295701
AT5G19780.1	56	AT5G19770.1AT5G19780.1	tubulin alpha-3/alpha-5 chain (TUA5)	cytoskeleton	31.1	cell.organisation	_	25.2	8									5	0.6		0.8	0.8		1.6	6.4	9.4	0.6	0.99	0.99	0.99	0.99	0.99	0.99	5.32051	0.827803	0.99	2.51517	3.34798	0.99	2.96703	8.48323	11.9903	1.37024				0.155587	2.54058	0.295701
AT4G33030.1			UDP-sulfoquinovose synthase (SQD1)	plastid stroma	11.10.3	lipid metabolism.glycolipid synthesis.UDP-sulfoquinovose synthase	C	25	6									4			2		2	7	4	6		0.99	0.99	0.99	0.99	0.99	0.99	4.25641	1	0.99	6.28792	0.99	8.20244	12.9808	5.30202	7.65335	0.99				0.23494	6.35144	8.28529
AT4G10320.1			isoleucyl-tRNA synthetase, putative		29.1.5	protein.aa activation.isoleucine-tRNA ligase	_	25	5									4	3						3	13	2	0.99	0.99	0.99	0.99	0.99	0.99	4.25641	4.13902	0.99	0.99	0.99	0.99	0.99	3.97651	16.5823	4.56746				0.97242
AT5G15450.1			ClpB3 -HSP100 family	plastid stroma	29.6	protein.folding	C	25	8						2		2	9		2				2	3	2	3	0.99	0.99	0.99	7.41867	0.99	3.93159	9.57691	1	7.6176	0.99	0.99	0.99	3.70879	3.97651	2.55112	6.85119		7.49361	0.251806	0.104418	0.129962
AT3G49120.1	102	AT3G49110.1AT3G49120.1	peroxidase, Atpx34	cell wall	26.12	misc.peroxidases	S	25	6							4.5	10	1.5	2					6		1		0.99	0.99	0.99	0.99	10.5855	19.658	1.59615	2.75934	0.99	0.99	0.99	0.99	11.1264	0.99	1.27556	0.99			0.538484	1.72875
AT2G35370.1			Glycine decarboxylase (GDC) - subunit H	mitochondria	1.2.4.4	PS.photorespiration.glycine cleavage.H protein	M	24.7	5							5.2	5	6.5	6							2		0.99	0.99	0.99	0.99	12.2321	9.82898	6.91666	8.27803	0.99	0.99	0.99	0.99	0.99	0.99	2.55112	0.99			1.2445	1.19683
AT5G38480.1			14-3-3 protein GF14 psi (grf3/RCI1) - cytosol and plasma membrane	plasma membrane; cytosol	30.7	signalling.14-3-3 proteins	_	24.6	8								1.2	7	2	1	1	2		7	3.4			0.99	0.99	0.99	0.99	0.99	2.35895	7.44871	2.75934	3.8088	3.14396	8.36995	0.99	12.9808	4.50671	0.99	0.99			0.419677	0.370446	0.825447	0.11828
AT1G75460.1			LON-domain protein 3 (LON-like3)	plastid	29.5.5.7*	protein.degradation.serine protease SJ.S16	C	24	6									6	3		4			7	1		3	0.99	0.99	0.99	0.99	0.99	0.99	6.38461	4.13902	0.99	12.5758	0.99	0.99	12.9808	1.3255	0.99	6.85119				0.64828	12.7029
ATCG00830.1	72	ATCG01310.1ATCG00830.1	50S ribosomal protein L2A (identical to L2B)	plastid ribosome	29.2.1.1.1.2.29	protein.synthesis.ribosomal protein.prokaryotic.chloroplast.50S subunit.L29	C	24	9						1	1	0.5	5.5	2					2	2	8.5	1.5	0.99	0.99	0.99	3.70934	2.35233	0.982898	5.85256	2.75934	0.99	0.99	0.99	0.99	3.70879	2.65101	10.8423	3.4256		3.7468	2.39326	0.471477
ATCG01310.1	72	ATCG01310.1ATCG00830.1	50S ribosomal protein L2B (identical to L2A)	plastid ribosome	29.2.1.1.1.2.29	protein.synthesis.ribosomal protein.prokaryotic.chloroplast.50S subunit.L29	C	24	9						1	1	0.5	5.5	2					2	2	8.5	1.5	0.99	0.99	0.99	3.70934	2.35233	0.982898	5.85256	2.75934	0.99	0.99	0.99	0.99	3.70879	2.65101	10.8423	3.4256		3.7468	2.39326	0.471477
AT4G24830.1			argininosuccinate synthase	plastid stroma	13.1.2.3.22	amino acid metabolism.synthesis.glutamate family.arginine.arginosuccinate synthase	C	24	6					4	12	2		1	1							4		0.99	0.99	26.8384	44.512	4.70466	0.99	1.0641	1.37967	0.99	0.99	0.99	0.99	0.99	0.99	5.10224	0.99		1.65852	4.75219	1.29656
AT4G34870.1			peptidyl-prolyl cis-trans isomerase / cyclophilin (CYP1) / rotamase - multiple localizations	plasma membrane; nucleus; cytosol	29.6	protein.folding	_	24	4							8	11	2	3									0.99	0.99	0.99	0.99	18.8187	21.6237	2.1282	4.13902	0.99	0.99	0.99	0.99	0.99	0.99	0.99	0.99			0.870277	1.94484
AT3G23810.1			S-adenosyl-L-homocysteine hydrolase	not plastid	13.2.3.4	amino acid metabolism.degradation.aspartate family.methionine	_	23.5	7								1	6	3				3	3	6	1.5		0.99	0.99	0.99	0.99	0.99	1.9658	6.38461	4.13902	0.99	0.99	0.99	12.3037	5.56318	7.95302	1.91334	0.99			0.503613	0.64828		12.4279
AT5G20020.1	30	AT5G20020.1AT5G55190.1AT5G20010.1	GTP-binding nuclear protein (RAN-2)paralogue to At5g55190	not plastid	30.5	signalling.G-proteins	_	23.5	9							2.3	2	4.4	4.7	1	1		1.7	4.7	1.7			0.99	0.99	0.99	0.99	5.41036	3.93159	4.68205	6.48446	3.8088	3.14396	0.99	6.97207	8.71565	2.25336	0.99	0.99			1.37613	1.38496	0.825447	7.0425
AT5G20010.1	30	AT5G20020.1AT5G55190.1AT5G20010.1	GTP-binding nuclear protein (RAN-1)paralogue to At5g55190	nucleus	30.5	signalling.G-proteins	_	23.5	9							2.3	2	4.4	4.7	1	1		1.7	4.7	1.7			0.99	0.99	0.99	0.99	5.41036	3.93159	4.68205	6.48446	3.8088	3.14396	0.99	6.97207	8.71565	2.25336	0.99	0.99			1.37613	1.38496	0.825447	7.0425
AT5G55190.1	30	AT5G20020.1AT5G55190.1AT5G20010.1	GTP-binding protein atran3 paralogue to At5g20010	nucleus	30.5	signalling.G-proteins	_	23.5	9							2.3	2	4.4	4.7	1	1		1.7	4.7	1.7			0.99	0.99	0.99	0.99	5.41036	3.93159	4.68205	6.48446	3.8088	3.14396	0.99	6.97207	8.71565	2.25336	0.99	0.99			1.37613	1.38496	0.825447	7.0425
AT3G07390.1			auxin-responsive protein / auxin-induced protein (AIR12)	plasma membrane	17.2.3	hormone metabolism.auxin.induced-regulated-responsive-activated	C	23	5							2	12	1	4		4							0.99	0.99	0.99	0.99	4.70466	23.5895	1.0641	5.51869	0.99	12.5758	0.99	0.99	0.99	0.99	0.99	0.99			0.199439	5.18624	12.7029
AT2G30110.1			ubiquitin activating enzyme 1 (UBA1), E1	not plastid	29.5.11.2	protein.degradation.ubiquitin.E1	_	23	8							1	1	9	2				2		2	5	1	0.99	0.99	0.99	0.99	2.35233	1.9658	9.57691	2.75934	0.99	0.99	0.99	8.20244	0.99	2.65101	6.3778	2.28373			1.19663	0.288125		8.28529
AT4G37800.1			xyloglucan:xyloglucosyl transferase, putative / xyloglucan endotransglycosylase	not plastid	10.7	cell wall.modification	S	23	5								1	11	8	1							2	0.99	0.99	0.99	0.99	0.99	1.9658	11.7051	11.0374	3.8088	0.99	0.99	0.99	0.99	0.99	0.99	4.56746			0.503613	0.942953	0.259924
AT3G25530.1			glyoxylate reductase 1 (GR1) (AtGHBDH)	cytosol	7.1.3	OPP.oxidative PP.6-phosphogluconate dehydrogenase	_	23	7							1	2	8	7	1				3			1	0.99	0.99	0.99	0.99	2.35233	3.93159	8.51281	9.6577	3.8088	0.99	0.99	0.99	5.56318	0.99	0.99	2.28373			0.598316	1.13449	0.259924
AT3G04790.1			ribose 5-phosphate isomerase (PRI)	thylakoid-peripheral-stromal-side; plastid stroma	1.3.10	PS.calvin cycle.Rib5P Isomerase	C	23	8							2	4	3	4	5		2	2	1				0.99	0.99	0.99	0.99	4.70466	7.86318	3.1923	5.51869	19.044	0.99	8.36995	8.20244	1.85439	0.99	0.99	0.99			0.598316	1.72875	0.0519849	0.979986
AT1G07890.1			L-ascorbate peroxidase 1, cytosolic (APX1)	cytosol	21.2.1	redox.ascorbate and glutathione.ascorbate	_	23	6							8		3	7	1		1		3				0.99	0.99	0.99	0.99	18.8187	0.99	3.1923	9.6577	3.8088	0.99	4.18498	0.99	5.56318	0.99	0.99	0.99			19.0087	3.02531	0.259924	0.236561
AT3G53870.1	64	AT2G31610.1AT3G53870.1	40S ribosomal protein S3 (RPS3B)	cytosol	29.2.1.2.1.3	protein.synthesis.ribosomal protein.eukaryotic.40S subunit.S3	_	22.8	9								0.7	2.5	3.7	2	1		2.6	3	1.3	6		0.99	0.99	0.99	0.99	0.99	1.37606	2.66025	5.10479	7.6176	3.14396	0.99	10.6632	5.56318	1.72316	7.65335	0.99			0.719447	1.91891	0.412724	10.7709
AT3G27830.1	87	AT3G27830.1AT3G27850.1	50S ribosomal protein L12-A (homologous to L12-C)	plastid ribosome	29.2.1.1.1.2.12	protein.synthesis.ribosomal protein.prokaryotic.chloroplast.50S subunit.L12	C	22.5	9			2.5	3	5.5	3.5	1	1.5	2			1.5	2						28.4835	43.611	36.9028	12.9827	2.35233	2.94869	2.1282	1	0.99	4.71594	8.36995	0.99	0.99	0.99	0.99	0.99	1.53109	0.351807	0.797754	0.46988	4.76358	0.11828
AT3G27850.1	87	AT3G27830.1AT3G27850.1	50S ribosomal protein L12-C (homologous to L12-A)	plastid ribosome	29.2.1.1.1.2.12	protein.synthesis.ribosomal protein.prokaryotic.chloroplast.50S subunit.L12	C	22.5	9			2.5	3	5.5	3.5	1	1.5	2			1.5	2						28.4835	43.611	36.9028	12.9827	2.35233	2.94869	2.1282	1	0.99	4.71594	8.36995	0.99	0.99	0.99	0.99	0.99	1.53109	0.351807	0.797754	0.46988	4.76358	0.11828
AT5G65620.1			OOP protease (also named TOP1) (related to E. coli OpdA)	plastid stroma; mitochondria	29.5.7.2.3*	protein.degradation.metalloprotease.MA(M).M3	C	22.2	7							2	5.7	9	2.5		1					1	1	0.99	0.99	0.99	0.99	4.70466	11.205	9.57691	3.44918	0.99	3.14396	0.99	0.99	0.99	0.99	1.27556	2.28373			0.419871	0.360156	3.17572
AT4G34670.1			40S ribosomal protein S3A (RPS3aB)	cytosol	29.2.1.2.1.53	protein.synthesis.ribosomal protein.eukaryotic.40S subunit.S3A	_	22.1	6									9.2	3.3	1.3				3	2.8	2.5		0.99	0.99	0.99	0.99	0.99	0.99	9.78973	4.55292	4.95144	0.99	0.99	0.99	5.56318	3.71141	3.1889	0.99				0.465071	0.199942
AT1G70730.1			phosphoglucomutase (PGM)	not plastid	4.2	glycolysis.PGM	_	22.1	3								6.8	6.6	8.7									0.99	0.99	0.99	0.99	0.99	13.3674	7.02307	12.0031	0.99	0.99	0.99	0.99	0.99	0.99	0.99	0.99			0.0740607	1.7091
AT3G18130.1			activated protein kinase C receptor (RACK1)		29.4	protein.postranslational modification	_	22	5							0.6		5.9	11.9					1.3		2.3		0.99	0.99	0.99	0.99	1.4114	0.99	6.2782	16.4181	0.99	0.99	0.99	0.99	2.41071	0.99	2.93379	0.99			1.42566	2.6151
AT5G19550.1			aspartate aminotransferase, cytoplasmic isozyme 1 (transaminase A/Asp2)	cytosol	13.1.1.2.1	amino acid metabolism.synthesis.central amino acid metabolism.aspartate.aspartate aminotransferase	_	21.6	6							3.6	2	4.4	2.6			3	6					0.99	0.99	0.99	0.99	8.4684	3.93159	4.68205	3.58715	0.99	0.99	12.5549	24.6073	0.99	0.99	0.99	0.99			2.15394	0.766149		1.95997
AT1G32470.1			glycine cleavage system H protein	mitochondria	1.2.4.4	PS.photorespiration.glycine cleavage.H protein	C	21.3	4							7.8	5	5.5	3									0.99	0.99	0.99	0.99	18.3482	9.82898	5.85256	4.13902	0.99	0.99	0.99	0.99	0.99	0.99	0.99	0.99			1.86675	0.707215
AT1G66200.1			ATGSR2 (Arabidopsis thaliana glutamine synthase clone R2); glutamate-ammonia ligase	not plastid	12.2.2	N-metabolism.ammonia metabolism.glutamine synthase	_	21.1	8							3		2.1	6	1	4			1	2	2		0.99	0.99	0.99	0.99	7.057	0.99	2.23461	8.27803	3.8088	12.5758	0.99	0.99	1.85439	2.65101	2.55112	0.99			7.12828	3.70446	3.30179
AT1G09750.1			aspartic protease		29.5.4.1.1*	protein.degradation.aspartate protease.AA.A1	S	21	7							2	6		2	1	3		5		2			0.99	0.99	0.99	0.99	4.70466	11.7948	1	2.75934	3.8088	9.43189	0.99	20.5061	0.99	2.65101	0.99	0.99			0.398877	2.75934	2.47634	20.7132
AT5G20890.1			TCP-1/cpn60 chaperonin family	not plastid	29.6	protein.folding	_	21	5									5	2					2	10	2		0.99	0.99	0.99	0.99	0.99	0.99	5.32051	2.75934	0.99	0.99	0.99	0.99	3.70879	13.255	2.55112	0.99				0.518624
AT2G43030.1			50S ribosomal protein L3	plastid ribosome	29.2.1.1.1.2.3	protein.synthesis.ribosomal protein.prokaryotic.chloroplast.50S subunit.L3	C	21	8						4			5	2	1	1		1	6			1	0.99	0.99	0.99	14.8373	0.99	0.99	5.32051	2.75934	3.8088	3.14396	0.99	4.10122	11.1264	0.99	0.99	2.28373		14.9872		0.518624	0.825447	4.14264
AT1G10760.1		AT1G10760.1AT4G24450.1	WaterDikinase (Sex1; R1 protein)	plastid stroma	2.2.2.3	major CHO metabolism.degradation.starch.glucan water dikinase	C	21	7						0.5		0.5	3	1	12			1			3		0.99	0.99	0.99	1.85467	0.99	0.982898	3.1923	1.37967	45.7056	0.99	0.99	4.10122	0.99	0.99	3.82668	0.99		1.8734	1.00723	0.432187	0.0216604	4.14264
AT4G12420.1			multi-copper oxidase (SKU5)-dual localized in plasma membrane & cell wall	plasma membrane; cell wall	35.1	not assigned.no ontology	S	21	9							1	5	2	2	6	1	1	2				1	0.99	0.99	0.99	0.99	2.35233	9.82898	2.1282	2.75934	22.8528	3.14396	4.18498	8.20244	0.99	0.99	0.99	2.28373			0.239326	1.29656	0.137575	1.95997
AT3G57260.1			glucan endo-1,3-beta-glucosidase		26.4	misc.beta 1,3 glucan hydrolases	S	21	7										2	8	1	6	1	1	2			0.99	0.99	0.99	0.99	0.99	0.99	1	2.75934	30.4704	3.14396	25.1099	4.10122	1.85439	2.65101	0.99	0.99				2.75934	0.103181	0.163331
AT1G76160.1			multi-copper oxidase type I family protein	cell wall	35.1	not assigned.no ontology	S	21	3							6	13		2									0.99	0.99	0.99	0.99	14.114	25.5553	1	2.75934	0.99	0.99	0.99	0.99	0.99	0.99	0.99	0.99			0.552291	2.75934
AT3G08590.1			2,3-biphosphoglycerate-independent phosphoglycerate mutase	not plastid	4.11	glycolysis.phosphoglycerate mutase	_	20.6	3							10.3	9	1.3										0.99	0.99	0.99	0.99	24.229	17.6922	1.38333	1	0.99	0.99	0.99	0.99	0.99	0.99	0.99	0.99			1.36948	0.722892
AT4G31700.1			40S ribosomal protein S6 (RPS6A)	cytosol	29.2.1.2.1.6	protein.synthesis.ribosomal protein.eukaryotic.40S subunit.S6	_	20.5	5							2		9.5		4	3	2						0.99	0.99	0.99	0.99	4.70466	0.99	10.109	1	15.2352	9.43189	8.36995	0.99	0.99	0.99	0.99	0.99			4.75219	0.0989221	0.619085	0.11828
AT1G29900.1			carbamoylphosphate synthetase	plastid stroma	23.1.1.1	nucleotide metabolism.synthesis.pyrimidine.carbamoyl phosphate synthetase	C	20	4									6		2			3			9		0.99	0.99	0.99	0.99	0.99	0.99	6.38461	1	7.6176	0.99	0.99	12.3037	0.99	0.99	11.48	0.99				0.156627	0.129962	12.4279
AT1G79850.1			30S ribosomal protein S17	plastid ribosome	29.2.1.1.1.1.17	protein.synthesis.ribosomal protein.prokaryotic.chloroplast.30S subunit.S17	C	20	8				1	2	5	2			3		2		2				3	0.99	14.537	13.4192	18.5467	4.70466	0.99	1	4.13902	0.99	6.28792	0.99	8.20244	0.99	0.99	0.99	6.85119	14.6838	1.3821	4.75219	4.13902	6.35144	8.28529
AT1G03680.1			thioredoxin m1	thylakoid-peripheral-stromal-side	21.1	redox.thioredoxin	C	20	8							2	6	3	2		1	2	2				2	0.99	0.99	0.99	0.99	4.70466	11.7948	3.1923	2.75934	0.99	3.14396	8.36995	8.20244	0.99	0.99	0.99	4.56746			0.398877	0.864374	3.17572	0.979986
ATCG00170.1			rpoC2 RNA polymerase (PEP) beta	plastid nucleoid	27.2	RNA.transcription	_	20	4											3	3				5	9		0.99	0.99	0.99	0.99	0.99	0.99	1	1	11.4264	9.43189	0.99	0.99	0.99	6.62752	11.48	0.99					0.825447
AT3G49010.1			60S ribosomal protein L13 (RPL13B)	cytosol	29.2.1.2.2.13	protein.synthesis.ribosomal protein.eukaryotic.60S subunit.L13	_	20	6									10	2					3	3	1	1	0.99	0.99	0.99	0.99	0.99	0.99	10.641	2.75934	0.99	0.99	0.99	0.99	5.56318	3.97651	1.27556	2.28373				0.259312
AT4G27440.1			PORB - constitutive expression - main protein in barley	thylakoid-peripheral-stromal-side	19.14	tetrapyrrole synthesis.protochlorophyllide reductase	C	20	9			1			2		1	4	1					2	2	5	2	11.3934	0.99	0.99	7.41867	0.99	1.9658	4.25641	1.37967	0.99	0.99	0.99	0.99	3.70879	2.65101	6.3778	4.56746	0.0868923	7.49361	0.503613	0.32414
AT5G09900.1			26S proteasome regulatory subunit (RPN5a)	cytosol	29.5.11.20.2*	protein.degradation.ubiquitin.proteasome.26S	_	19.7	4									4						1	6.7	8		0.99	0.99	0.99	0.99	0.99	0.99	4.25641	1	0.99	0.99	0.99	0.99	1.85439	8.88088	10.2045	0.99				0.23494
AT3G29360.1			UDP-glucose 6-dehydrogenase, putative	not plastid	10.1.4	cell wall.precursor synthesis.UGD	S	19.5	5								2	4.5							2.5	7.5	3	0.99	0.99	0.99	0.99	0.99	3.93159	4.78846	1	0.99	0.99	0.99	0.99	0.99	3.31376	9.56669	6.85119			0.251806	0.208836
AT5G02490.1	6	AT5G02500.1AT1G56410.1AT3G12580.1AT5G02490.1	Hsc70-2 (not plastid)		29.6	protein.folding	_	19.4	9									1.2	0.4	1.8	2.7	1.2	2.1		4.6	3.6	1.8	0.99	0.99	0.99	0.99	0.99	0.99	1.27692	0.551869	6.85584	8.4887	5.02197	8.61256	0.99	6.09732	4.59201	4.11072				0.432187	1.23817	1.71498
AT3G52960.1			Peroxiredoxin IIE (PrxII E)	plastid stroma	21.5	redox.periredoxins	C	19	6					7	5		2	1			3			1				0.99	0.99	46.9673	18.5467	0.99	3.93159	1.0641	1	0.99	9.43189	0.99	0.99	1.85439	0.99	0.99	0.99		0.394885	0.251806	0.93976	9.52716
AT3G01480.1			Tlp-40 (or CYCLOPHILIN 38 - CYP38)	thylakoid-peripheral-lumenal-side	29.6	protein.folding	C	19	7							2		6	5	2	1		1			2		0.99	0.99	0.99	0.99	4.70466	0.99	6.38461	6.89836	7.6176	3.14396	0.99	4.10122	0.99	0.99	2.55112	0.99			4.75219	1.08047	0.412724	4.14264
AT2G20890.1			TF1 - thylakoid formation1	thylakoid-peripheral-stromal-side; envelope-inner-peripheral-stromal-side	29.3.3	protein.targeting.chloroplast	C	19	9							1	2	3	3	1		3		3	1		2	0.99	0.99	0.99	0.99	2.35233	3.93159	3.1923	4.13902	3.8088	0.99	12.5549	0.99	5.56318	1.3255	0.99	4.56746			0.598316	1.29656	0.259924	0.0788535
AT5G48540.1			33 kDa secretory protein-related	not plastid	35.2	not assigned.unknown	S	19	6									5	6			3	1	2	2			0.99	0.99	0.99	0.99	0.99	0.99	5.32051	8.27803	0.99	0.99	12.5549	4.10122	3.70879	2.65101	0.99	0.99				1.55587		0.326662
AT3G61440.1			cysteine synthase (O-acetylserine (thiol)-lyase/O-acetylserine sulfhydrylase/AtcysC1)	mitochondria	13.1.5.3.1	amino acid metabolism.synthesis.serine-glycine-cysteine group.cysteine.OASTL	M	19	6							4	3	4	1	5						2		0.99	0.99	0.99	0.99	9.40933	5.89739	4.25641	1.37967	19.044	0.99	0.99	0.99	0.99	0.99	2.55112	0.99			1.59551	0.32414	0.0519849
AT1G78630.1			50S ribosomal protein L13	plastid ribosome	29.2.1.1.1.2.13	protein.synthesis.ribosomal protein.prokaryotic.chloroplast.50S subunit.L13	C	19	7					3		2	4	3	2			2		3				0.99	0.99	20.1288	0.99	4.70466	7.86318	3.1923	2.75934	0.99	0.99	8.36995	0.99	5.56318	0.99	0.99	0.99		0.0491832	0.598316	0.864374		0.11828
AT3G53460.1			RNA binding protein CP29 A' (RNP29A')	plastid stroma	27.4	RNA.RNA binding	C	19	5						5	3	4	3	4									0.99	0.99	0.99	18.5467	7.057	7.86318	3.1923	5.51869	0.99	0.99	0.99	0.99	0.99	0.99	0.99	0.99		18.734	0.897474	1.72875
AT4G20890.1	40	AT5G44340.1AT4G20890.1	tubulin beta-9 chain (TUB9)	nucleus	31.1	cell.organisation	_	18.8	5									4.6			1.2			2.1	8.4	2.5		0.99	0.99	0.99	0.99	0.99	0.99	4.89487	1	0.99	3.77275	0.99	0.99	3.89423	11.1342	3.1889	0.99				0.204296	3.81086
AT5G58420.1	20	AT2G17360.1AT5G58420.1AT5G07090.1	40S ribosomal protein S4 (RPS4D)	cytosol	29.2.1.2.1.4	protein.synthesis.ribosomal protein.eukaryotic.40S subunit.S4	M	18.7	7									1.7			2.7	1.3		3.3	2.7	4.7	2.3	0.99	0.99	0.99	0.99	0.99	0.99	1.80897	1	0.99	8.4887	5.44047	0.99	6.1195	3.57886	5.99513	5.25258				0.5528	8.57444	0.18197
AT5G35530.1			40S ribosomal protein S3 (RPS3C)	cytosol	29.2.1.2.1.3	protein.synthesis.ribosomal protein.eukaryotic.40S subunit.S3	_	18.6	7								0.7	7.3	3.7	2	1		2.6		1.3			0.99	0.99	0.99	0.99	0.99	1.37606	7.76794	5.10479	7.6176	3.14396	0.99	10.6632	0.99	1.72316	0.99	0.99			0.719447	0.657161	0.412724	10.7709
AT5G16050.1			14-3-3 protein GF14 upsilon (grf5)	not plastid	30.7	signalling.14-3-3 proteins	_	18.2	4									7.6	5.2	4				1.4				0.99	0.99	0.99	0.99	0.99	0.99	8.08717	7.17429	15.2352	0.99	0.99	0.99	2.59615	0.99	0.99	0.99				0.88712	0.0649811
AT5G56000.1	32	AT5G56030.1AT5G56000.1AT5G56010.1	Hsp90-4	cytosol	20.2.1	stress.abiotic.heat	S	18.1	7												2.7	2.7	2	5.4	1.3	1.7	2.3	0.99	0.99	0.99	0.99	0.99	0.99	1	1	0.99	8.4887	11.2994	8.20244	10.0137	1.72316	2.16845	5.25258					8.57444	0.725916
AT3G13460.1			ECT2; protein binding - cytosol & nucleus	nucleus; cytosol	35.2	not assigned.unknown	_	18	5									6	1					1	7	3		0.99	0.99	0.99	0.99	0.99	0.99	6.38461	1.37967	0.99	0.99	0.99	0.99	1.85439	9.27853	3.82668	0.99				0.216093
AT4G34450.1			adaptin motif - coatomer gamma-2 subunit/ gamma-2 coat protein -	not plastid	31.4	cell.vesicle transport	_	18	6									6			1	2		1	4	4		0.99	0.99	0.99	0.99	0.99	0.99	6.38461	1	0.99	3.14396	8.36995	0.99	1.85439	5.30202	5.10224	0.99				0.156627	3.17572	0.11828
AT1G53750.1			26S proteasome AAA-ATPase subunit (RPT1a)	cytosol	29.5.11.20.2*	protein.degradation.ubiquitin.proteasome.26S	_	18	4									5						2	7	4		0.99	0.99	0.99	0.99	0.99	0.99	5.32051	1	0.99	0.99	0.99	0.99	3.70879	9.27853	5.10224	0.99				0.187952
AT5G54960.1			pyruvate decarboxylase - PDC2		5.2	fermentation.PDC	_	18	6											3	2	2		4	3	4		0.99	0.99	0.99	0.99	0.99	0.99	1	1	11.4264	6.28792	8.36995	0.99	7.41757	3.97651	5.10224	0.99					0.550298	0.11828
AT2G05990.1			Enoyl-ACP reductase (MOD1 - (MOSAIC DEATH 1);	plastid stroma	11.1.6	lipid metabolism.FA synthesis and FA elongation.enoyl ACP reductase	C	18	3									6	4	8								0.99	0.99	0.99	0.99	0.99	0.99	6.38461	5.51869	30.4704	0.99	0.99	0.99	0.99	0.99	0.99	0.99				0.864374	0.0324906
AT3G48420.1			haloacid dehalogenase-like hydrolase-2	plastid stroma	3.2	minor CHO metabolism.trehalose	C	18	4							7	5	2	4									0.99	0.99	0.99	0.99	16.4663	9.82898	2.1282	5.51869	0.99	0.99	0.99	0.99	0.99	0.99	0.99	0.99			1.67528	2.59312
AT1G72730.1	24	AT1G72730.1AT3G13920.1AT1G54270.1	initiation factor 4A (eIF-4A), DEAD box RNA helicase (RH23)	not plastid	29.2.3	protein.synthesis.initiation	_	17.8	6									4.2	1.3		1.3	1		2.3	7.7			0.99	0.99	0.99	0.99	0.99	0.99	4.46923	1.79357	0.99	4.08715	4.18498	0.99	4.2651	10.2064	0.99	0.99				0.401316	4.12843	0.236561
AT5G03300.1			adenosine kinase 2 (ADK2) (Adenosine to AMP) (pfkB-type carbohydrate kinase family)	not plastid	23.3.2.1	nucleotide metabolism.salvage.nucleoside kinases.adenosine kinase	_	17.5	8							1		3.5	1.5		3	2			3	1.5	2	0.99	0.99	0.99	0.99	2.35233	0.99	3.72436	2.06951	0.99	9.43189	8.36995	0.99	0.99	3.97651	1.91334	4.56746			2.37609	0.555669	9.52716	0.11828
AT5G10360.1			40S ribosomal protein S6 (RPS6B) - EMB3010	cytosol	29.2.1.2.1.6	protein.synthesis.ribosomal protein.eukaryotic.40S subunit.S6	_	17.5	6									2.5	2			2		3	6		2	0.99	0.99	0.99	0.99	0.99	0.99	2.66025	2.75934	0.99	0.99	8.36995	0.99	5.56318	7.95302	0.99	4.56746				1.03725		0.11828
AT1G67280.1			glyoxalase I -1, putative (lactoylglutathione lyase)	thylakoid-peripheral-stromal-side; plastid stroma	13.2.3.2	amino acid metabolism.degradation.aspartate family.threonine	C	17.3	5							4.7	4.3	3	2.3	3								0.99	0.99	0.99	0.99	11.056	8.45292	3.1923	3.17325	11.4264	0.99	0.99	0.99	0.99	0.99	0.99	0.99			1.30795	0.99403	0.0866415
AT5G63310.1			NDPK2-stromal	plastid stroma	23.4.10	nucleotide metabolism.phosphotransfer and pyrophosphatases.nucleoside diphosphate kinase	C	17	5							3	3	5	5				1					0.99	0.99	0.99	0.99	7.057	5.89739	5.32051	6.89836	0.99	0.99	0.99	4.10122	0.99	0.99	0.99	0.99			1.19663	1.29656		4.14264
AT1G33590.1			disease resistance protein-related / LRR protein-related	not plastid	20.1.7	stress.biotic.PR-proteins	S	17	6							1	3	2	7	2			2					0.99	0.99	0.99	0.99	2.35233	5.89739	2.1282	9.6577	7.6176	0.99	0.99	8.20244	0.99	0.99	0.99	0.99			0.398877	4.53796	0.129962	8.28529
AT4G13430.1			isopropylmalate isomerase (IPMI) LSU - also involved in Met-derived glucosinolate synthesis	plastid stroma	13.1.4.4	amino acid metabolism.synthesis.branched chain group.leucine specific	C	17	9							1	2	3	3				1	1	2	2	2	0.99	0.99	0.99	0.99	2.35233	3.93159	3.1923	4.13902	0.99	0.99	0.99	4.10122	1.85439	2.65101	2.55112	4.56746			0.598316	1.29656		4.14264
AT5G28500.1			RAF2 - Rubisco assembly factor 2	plastid stroma	29.8	protein.protein assembly and cofactor ligation	C	17	5													1	2	5	3	6		0.99	0.99	0.99	0.99	0.99	0.99	1	1	0.99	0.99	4.18498	8.20244	9.27197	3.97651	7.65335	0.99						1.95997
AT2G43710.1			acyl-[acyl-carrier-protein] desaturase-1 (stearoyl-ACP desaturase)	plastid stroma	11.1.15	lipid metabolism.FA synthesis and FA elongation.ACP desaturase	C	17	4							1								5	5	6		0.99	0.99	0.99	0.99	2.35233	0.99	1	1	0.99	0.99	0.99	0.99	9.27197	6.62752	7.65335	0.99			2.37609
AT5G47210.1			nuclear RNA-binding protein, putative		27.4	RNA.RNA binding	_	17	5						2	2	2	9	2									0.99	0.99	0.99	7.41867	4.70466	3.93159	9.57691	2.75934	0.99	0.99	0.99	0.99	0.99	0.99	0.99	0.99		7.49361	1.19663	0.288125
AT1G04810.1			26S proteasome regulatory subunit (RPN2b)	cytosol	29.5.11.20.2*	protein.degradation.ubiquitin.proteasome.26S	_	16.9	4										2	1.5				2.5		10.9		0.99	0.99	0.99	0.99	0.99	0.99	1	2.75934	5.7132	0.99	0.99	0.99	4.63598	0.99	13.9036	0.99				2.75934	0.173283
AT1G20340.1			plastocyanin-1 (PC-1)	thylakoid-peripheral-lumenal-side	1.1.5.1	PS.lightreaction.other electron carrier (ox/red).plastocyanin	C	16	5							4	2	3	5				2					0.99	0.99	0.99	0.99	9.40933	3.93159	3.1923	6.89836	0.99	0.99	0.99	8.20244	0.99	0.99	0.99	0.99			2.39326	2.16093		8.28529
AT1G42960.1			Hp17	thylakoid	35.2	not assigned.unknown	C	16	6									1					3	5	3	3	1	0.99	0.99	0.99	0.99	0.99	0.99	1.0641	1	0.99	0.99	0.99	12.3037	9.27197	3.97651	3.82668	2.28373				0.93976		12.4279
AT1G80380.2			glycerate-kinase (GK) - Model .2 is better than model .1	plastid stroma	1.2.7	PS.photorespiration.glycerate kinase	C	16	3									4							9	3		0.99	0.99	0.99	0.99	0.99	0.99	4.25641	1	0.99	0.99	0.99	0.99	0.99	11.9295	3.82668	0.99				0.23494
AT1G50480.1			10-formyltetrahydrofolate synthetase (THFS)	not plastid	25.2	C1-metabolism.formate-tetrahydrofolate ligase	_	16	4								4	7	4		1							0.99	0.99	0.99	0.99	0.99	7.86318	7.44871	5.51869	0.99	3.14396	0.99	0.99	0.99	0.99	0.99	0.99			0.125903	0.740892	3.17572
AT3G58500.1	96	AT2G42500.1AT3G58500.1	PP2A-3 (PROTEIN PHOSPHATASE 2A-3); protein serine/threonine phosphatase		29.4	protein.postranslational modification	_	16	3															1	10	5		0.99	0.99	0.99	0.99	0.99	0.99	1	1	0.99	0.99	0.99	0.99	1.85439	13.255	6.3778	0.99
AT3G16640.1			TCTP homolog - tumor protein homologue	not plastid	35.2	not assigned.unknown	_	16	6							4	4	4	2				1			1		0.99	0.99	0.99	0.99	9.40933	7.86318	4.25641	2.75934	0.99	0.99	0.99	4.10122	0.99	0.99	1.27556	0.99			1.19663	0.64828		4.14264
AT5G46290.1			Ketoacyl-ACP Synthase I (Lipid Gene Database; Beisson)	plastid stroma	11.1.3	lipid metabolism.FA synthesis and FA elongation.ketoacyl ACP synthase	C	16	4						3			6							2	5		0.99	0.99	0.99	11.128	0.99	0.99	6.38461	1	0.99	0.99	0.99	0.99	0.99	2.65101	6.3778	0.99		11.2404		0.156627
AT4G09650.1			CF1d - atpD	thylakoid-peripheral-stromal-side	1.1.4	PS.lightreaction.ATP synthase	C	16	6						2	5	3	1				3	2					0.99	0.99	0.99	7.41867	11.7617	5.89739	1.0641	1	0.99	0.99	12.5549	8.20244	0.99	0.99	0.99	0.99		7.49361	1.99439	0.93976		0.653324
AT2G30200.1			malonyl-CoA:Acyl carrier protein transacylase	plastid stroma	11.1.2	lipid metabolism.FA synthesis and FA elongation.Acetyl CoA Transacylase	C	16	6								3	5	3	3	1					1		0.99	0.99	0.99	0.99	0.99	5.89739	5.32051	4.13902	11.4264	3.14396	0.99	0.99	0.99	0.99	1.27556	0.99			0.167871	0.777936	0.275149
AT5G20630.1			germin-like protein (GER3)	extracellular	20.2.99	stress.abiotic.unspecified	S	16	8							4	2	1	3	2		2	1	1				0.99	0.99	0.99	0.99	9.40933	3.93159	1.0641	4.13902	7.6176	0.99	8.36995	4.10122	1.85439	0.99	0.99	0.99			2.39326	3.88968	0.129962	0.489993
AT3G63190.1			Putative ribosome recycling factor	plastid stroma	29.2.9*	protein.synthesis.ribosome recycling	C	16	5						3	1	5	2	5									0.99	0.99	0.99	11.128	2.35233	9.82898	2.1282	6.89836	0.99	0.99	0.99	0.99	0.99	0.99	0.99	0.99		11.2404	0.239326	3.2414
AT3G26060.1			Peroxiredoxin Q (Prx Q) (monomeric)	plastid	21.5	redox.periredoxins	C	16	4					3	4			5	4									0.99	0.99	20.1288	14.8373	0.99	0.99	5.32051	5.51869	0.99	0.99	0.99	0.99	0.99	0.99	0.99	0.99		0.737119		1.03725
AT5G12250.1			tubulin beta-6 chain (TUB6)	cytosol	31.1	cell.organisation	_	15.6	3									2.5			1.7					11.4		0.99	0.99	0.99	0.99	0.99	0.99	2.66025	1	0.99	5.34474	0.99	0.99	0.99	0.99	14.5414	0.99				0.375904	5.39872
AT3G12580.1	6	AT5G02500.1AT1G56410.1AT3G12580.1AT5G02490.1	Hsc70-4	cytosol	29.6	protein.folding	_	15.3	10					0.3	2.5			1.2	0.4	1.8		1.2	2.1		1	3	1.8	0.99	0.99	2.01288	9.27334	0.99	0.99	1.27692	0.551869	6.85584	0.99	5.02197	8.61256	0.99	1.3255	3.82668	4.11072		4.607		0.432187	0.144402	1.71498
AT2G29630.1			thiamine biosynthesis (thiC family)	plastid stroma	18.2	Co-factor and vitamine metabolism.thiamine	C	15	6								4	1	2						2	2	4	0.99	0.99	0.99	0.99	0.99	7.86318	1.0641	2.75934	0.99	0.99	0.99	0.99	0.99	2.65101	2.55112	9.13492			0.125903	2.59312
AT5G59880.1			actin depolymerizing factor 3	not plastid	31.1	cell.organisation	_	15	6							4	3		4		2		1	1				0.99	0.99	0.99	0.99	9.40933	5.89739	1	5.51869	0.99	6.28792	0.99	4.10122	1.85439	0.99	0.99	0.99			1.59551	5.51869	6.35144	4.14264
AT5G05780.1			26S proteasome regulatory subunit (RPN8a). AE3/ATHMOV34 (ASYMMETRIC LEAVES ENHANCER 3);	cytosol	29.5.11.20.2*	protein.degradation.ubiquitin.proteasome.26S	_	15	3									5							8		2	0.99	0.99	0.99	0.99	0.99	0.99	5.32051	1	0.99	0.99	0.99	0.99	0.99	10.604	0.99	4.56746				0.187952
AT1G80410.1			N-terminal acetyltransferase (NAA15) auxiliary subunit NATA complex	cytosol	29.12.1*	protein.acetylation.acetyltransferase	_	15	4									5	2						4	4		0.99	0.99	0.99	0.99	0.99	0.99	5.32051	2.75934	0.99	0.99	0.99	0.99	0.99	5.30202	5.10224	0.99				0.518624
AT5G06450.1			unknown protein		35.2	not assigned.unknown	_	15	7									2	4		2	2		3	1		1	0.99	0.99	0.99	0.99	0.99	0.99	2.1282	5.51869	0.99	6.28792	8.36995	0.99	5.56318	1.3255	0.99	2.28373				2.59312	6.35144	0.11828
AT3G25920.1			50S ribosomal protein L15	plastid ribosome	29.2.1.1.1.2.15	protein.synthesis.ribosomal protein.prokaryotic.chloroplast.50S subunit.L15	C	15	6			2			2			6	3		1			1				22.7868	0.99	0.99	7.41867	0.99	0.99	6.38461	4.13902	0.99	3.14396	0.99	0.99	1.85439	0.99	0.99	0.99	0.0434461	7.49361		0.64828	3.17572
AT5G51820.1			plastid phosphoglucomutase (PGM1) (starch free mutant 1)	plastid stroma	4.2	glycolysis.PGM	C	15	5							4	4	2	4	1								0.99	0.99	0.99	0.99	9.40933	7.86318	2.1282	5.51869	3.8088	0.99	0.99	0.99	0.99	0.99	0.99	0.99			1.19663	2.59312	0.259924
AT1G74260.1			formyl-glycinamidine ribonucleotide synthase (FGAMS) (PUR4) (dual targeted)	plastid stroma; mitochondria	23.1.2.4	nucleotide metabolism.synthesis.purine.FGAR amidotransferase	C	15	4									5	5	3						2		0.99	0.99	0.99	0.99	0.99	0.99	5.32051	6.89836	11.4264	0.99	0.99	0.99	0.99	0.99	2.55112	0.99				1.29656	0.0866415
AT3G23940.2			dihydroxyacid dehydratase	plastid stroma	13.1.4.1	amino acid metabolism.synthesis.branched chain group.common	C	15	3							4	8		3									0.99	0.99	0.99	0.99	9.40933	15.7264	1	4.13902	0.99	0.99	0.99	0.99	0.99	0.99	0.99	0.99			0.598316	4.13902
AT5G14910.1			unknown protein - heavy metal binding domain - also in CN-PAGE -stroma	plastid stroma	15.2	metal handling.binding, chelation and storage	C	15	4					4	5		2	4										0.99	0.99	26.8384	18.5467	0.99	3.93159	4.25641	1	0.99	0.99	0.99	0.99	0.99	0.99	0.99	0.99		0.691049	0.251806	0.23494
AT3G17820.1			glutamine synthetase		12.2.2	N-metabolism.ammonia metabolism.glutamine synthase	_	14.4	6							3	1		1	2.4	5					2		0.99	0.99	0.99	0.99	7.057	1.9658	1	1.37967	9.14112	15.7198	0.99	0.99	0.99	0.99	2.55112	0.99			3.58989	1.37967	1.71968
AT1G04420.1			aldo/keto reductase family protein	plastid stroma	3.5	minor CHO metabolism.others	C	14	5							2	2	3	6		1							0.99	0.99	0.99	0.99	4.70466	3.93159	3.1923	8.27803	0.99	3.14396	0.99	0.99	0.99	0.99	0.99	0.99			1.19663	2.59312	3.17572
AT4G19210.1			RNase L inhibitor protein, putative		27.2	RNA.transcription	_	14	3																3	9	2	0.99	0.99	0.99	0.99	0.99	0.99	1	1	0.99	0.99	0.99	0.99	0.99	3.97651	11.48	4.56746
AT4G18440.1			adenylosuccinate lyase	plastid stroma	23.1.2.8	nucleotide metabolism.synthesis.purine.SAICAR lyase	C	14	5							1	4		4						2	3		0.99	0.99	0.99	0.99	2.35233	7.86318	1	5.51869	0.99	0.99	0.99	0.99	0.99	2.65101	3.82668	0.99			0.299158	5.51869
AT1G14810.1			aspartate-semialdehyde dehydrogenase	plastid stroma	13.1.3.6.1.2	amino acid metabolism.synthesis.aspartate family.misc.homoserine.aspartate semialdehyde dehydrogenase	C	14	7					1	1	6	1	2	1					2				0.99	0.99	6.70961	3.70934	14.114	1.9658	2.1282	1.37967	0.99	0.99	0.99	0.99	3.70879	0.99	0.99	0.99		0.552839	7.17979	0.64828
AT1G18540.1			60S ribosomal protein L6 (RPL6A)	cytosol	29.2.1.2.2.6	protein.synthesis.ribosomal protein.eukaryotic.60S subunit.L6	_	14	3									7.5		4				2.5				0.99	0.99	0.99	0.99	0.99	0.99	7.98076	1	15.2352	0.99	0.99	0.99	4.63598	0.99	0.99	0.99				0.125301	0.0649811
AT4G08390.1			stromal L-ascorbate peroxidase (sAPX) - dual mito & chloro)	plastid stroma; mitochondria	21.2.1	redox.ascorbate and glutathione.ascorbate	C	14	5							3	2	1	6	2								0.99	0.99	0.99	0.99	7.057	3.93159	1.0641	8.27803	7.6176	0.99	0.99	0.99	0.99	0.99	0.99	0.99			1.79495	7.77936	0.129962
AT1G54270.1	24	AT1G72730.1AT3G13920.1AT1G54270.1	initiation factor 4A-2 (eIF-4A-2), DEAD box RNA helicase (RH19)	not plastid	29.2.3	protein.synthesis.initiation	_	13.8	6									0.7	1.3		1.3			2.3	1.7	6.5		0.99	0.99	0.99	0.99	0.99	0.99	0.744871	1.79357	0.99	4.08715	0.99	0.99	4.2651	2.25336	8.29113	0.99				2.4079	4.12843
AT5G03340.1	18	AT3G09840.1AT5G03340.1AT3G53230.1	cell division cycle protein 48 (CDC48)	not plastid	31.2	cell.division	_	13.7	3									6	3.7			4						0.99	0.99	0.99	0.99	0.99	0.99	6.38461	5.10479	0.99	0.99	16.7399	0.99	0.99	0.99	0.99	0.99				0.799546		0.0591401
AT1G22780.1	29	AT1G34030.1AT4G09800.1AT1G22780.1	40S ribosomal protein S18 (RPS18A)	cytosol	29.2.1.2.1.18	protein.synthesis.ribosomal protein.eukaryotic.40S subunit.S18	_	13.4	7								1	3.7	1.3				0.7	1.7	1.7	3.3		0.99	0.99	0.99	0.99	0.99	1.9658	3.93718	1.79357	0.99	0.99	0.99	2.87085	3.15247	2.25336	4.20934	0.99			0.503613	0.455548		2.89985
AT1G34030.1	29	AT1G34030.1AT4G09800.1AT1G22780.1	40S ribosomal protein S18 (RPS18B)	cytosol	29.2.1.2.1.18	protein.synthesis.ribosomal protein.eukaryotic.40S subunit.S18	_	13.4	7								1	3.7	1.3				0.7	1.7	1.7	3.3		0.99	0.99	0.99	0.99	0.99	1.9658	3.93718	1.79357	0.99	0.99	0.99	2.87085	3.15247	2.25336	4.20934	0.99			0.503613	0.455548		2.89985
AT4G09800.1	29	AT1G34030.1AT4G09800.1AT1G22780.1	40S ribosomal protein S18 (RPS18C)	cytosol	29.2.1.2.1.18	protein.synthesis.ribosomal protein.eukaryotic.40S subunit.S18	_	13.4	7								1	3.7	1.3				0.7	1.7	1.7	3.3		0.99	0.99	0.99	0.99	0.99	1.9658	3.93718	1.79357	0.99	0.99	0.99	2.87085	3.15247	2.25336	4.20934	0.99			0.503613	0.455548		2.89985
AT5G24770.1			vegetative storage protein 2 (VSP2)		33.1	development.storage proteins	S	13.1	4								1.3		2.6	1				8.2				0.99	0.99	0.99	0.99	0.99	2.55553	1	3.58715	3.8088	0.99	0.99	0.99	15.206	0.99	0.99	0.99			0.387395	3.58715	0.259924
AT5G16715.1			Val-tRNA synthetase (ValRS-2)- EMB2247 (EMBRYO DEFECTIVE 2247)	plastid stroma	29.1.9	protein.aa activation.valine-tRNA ligase	C	13	5								1	3							2	3	4	0.99	0.99	0.99	0.99	0.99	1.9658	3.1923	1	0.99	0.99	0.99	0.99	0.99	2.65101	3.82668	9.13492			0.503613	0.313253
AT1G35720.1			Annexin - AnnAt1, involved in Golgi-mediated secretion	cytosol	31.1	cell.organisation	_	13	5											4	4		1	2	2			0.99	0.99	0.99	0.99	0.99	0.99	1	1	15.2352	12.5758	0.99	4.10122	3.70879	2.65101	0.99	0.99					0.825447	4.14264
AT1G29880.1			Gly-tRNA synthetase (GlyRS-1). Also cytosol	mitochondria	29.1.14	protein.aa activation.glycine-tRNA ligase	M	13	6								5	3		2	1	1					1	0.99	0.99	0.99	0.99	0.99	9.82898	3.1923	1	7.6176	3.14396	4.18498	0.99	0.99	0.99	0.99	2.28373			0.100723	0.313253	0.412724	0.236561
AT5G65010.1			asparagine synthetase 2 (ASN2)	not plastid	13.1.3.1.1	amino acid metabolism.synthesis.aspartate family.asparagine.asparagine synthetase	_	13	6							2	1	5	1					2	2			0.99	0.99	0.99	0.99	4.70466	1.9658	5.32051	1.37967	0.99	0.99	0.99	0.99	3.70879	2.65101	0.99	0.99			2.39326	0.259312
AT5G28840.1			GDP-mannose 3,5-epimerase/ NAD binding / catalytic - GME =	not plastid	21.2.1.1	redox.ascorbate and glutathione.ascorbate.GME	_	13	3									6	3							4		0.99	0.99	0.99	0.99	0.99	0.99	6.38461	4.13902	0.99	0.99	0.99	0.99	0.99	0.99	5.10224	0.99				0.64828
AT5G16710.1			dehydroascorbate reductase-2 (DHAR-2), plastid	plastid stroma	21.2.1	redox.ascorbate and glutathione.ascorbate	C	13	4						1	2	7		3									0.99	0.99	0.99	3.70934	4.70466	13.7606	1	4.13902	0.99	0.99	0.99	0.99	0.99	0.99	0.99	0.99		3.7468	0.341895	4.13902
AT5G04740.1			ACR12 - ACT domain-containing protein	plastid stroma	13	amino acid metabolism	C	13	3					2	10				1									0.99	0.99	13.4192	37.0934	0.99	0.99	1	1.37967	0.99	0.99	0.99	0.99	0.99	0.99	0.99	0.99		2.7642		1.37967
AT4G11010.1		AT4G23895.3AT4G11010.1AT4G23900.1	NDPK3	mitochondria	23.4.10	nucleotide metabolism.phosphotransfer and pyrophosphatases.nucleoside diphosphate kinase	C	13	3							6	6	1										0.99	0.99	0.99	0.99	14.114	11.7948	1.0641	1	0.99	0.99	0.99	0.99	0.99	0.99	0.99	0.99			1.19663	0.93976
AT2G30870.1			glutathione transferase -Phi class (ATGSTF10) - very abundant	cytosol	26.9	misc.glutathione S transferases	S	13	3								4	4	5									0.99	0.99	0.99	0.99	0.99	7.86318	4.25641	6.89836	0.99	0.99	0.99	0.99	0.99	0.99	0.99	0.99			0.125903	1.6207
AT3G15020.1	74	AT3G15020.1AT1G53240.1	mitochondrial malate dehydrogenase [NAD] mMDH2	mitochondria	8.1.9	TCA / org.transformation.TCA.malate DH	M	12.7	6							0.7			1		2.8	2.5	2.9			2.8		0.99	0.99	0.99	0.99	1.64663	0.99	1	1.37967	0.99	8.80309	10.4624	11.8935	0.99	0.99	3.57157	0.99			1.66327	1.37967	8.89201	1.13678
AT4G19006.1			26S proteasome regulatory subunit (RPN9b)	cytosol	29.5.11.20.2*	protein.degradation.ubiquitin.proteasome.26S	_	12.5	6							1		2	1					1	5	2.5		0.99	0.99	0.99	0.99	2.35233	0.99	2.1282	1.37967	0.99	0.99	0.99	0.99	1.85439	6.62752	3.1889	0.99			2.37609	0.64828
AT2G22360.1			J-domain protein DjA6 (type 1)	thylakoid	26.29*	misc.DnaJ domain with unknown function	C	12	3												2				4	6		0.99	0.99	0.99	0.99	0.99	0.99	1	1	0.99	6.28792	0.99	0.99	0.99	5.30202	7.65335	0.99					6.35144
ATCG00770.1			30S ribosomal protein S8	plastid ribosome	29.2.1.1.1.1	protein.synthesis.ribosomal protein.prokaryotic.chloroplast.30S subunit	_	12	5					1	3			3	2		3							0.99	0.99	6.70961	11.128	0.99	0.99	3.1923	2.75934	0.99	9.43189	0.99	0.99	0.99	0.99	0.99	0.99		1.65852		0.864374	9.52716
AT3G05970.1			LACS6 (LONG-CHAIN ACYL-COA SYNTHETASE 6)	peroxisome	11.1.9	lipid metabolism.FA synthesis and FA elongation.long chain fatty acid CoA ligase	C	12	3																9	2	1	0.99	0.99	0.99	0.99	0.99	0.99	1	1	0.99	0.99	0.99	0.99	0.99	11.9295	2.55112	2.28373
AT2G04842.1			Thr-tRNA synthetase (ThrRS-2) (dual targeted - cTP/mTP)	plastid stroma; mitochondria	29.1.3	protein.aa activation.threonine-tRNA ligase	C	12	3									4							4	4		0.99	0.99	0.99	0.99	0.99	0.99	4.25641	1	0.99	0.99	0.99	0.99	0.99	5.30202	5.10224	0.99				0.23494
AT3G07100.1			Sec24, a component of COPII coat	golgi	29.3.4.2	protein.targeting.secretory pathway.golgi	C	12	6												2	1		2	1	4	2	0.99	0.99	0.99	0.99	0.99	0.99	1	1	0.99	6.28792	4.18498	0.99	3.70879	1.3255	5.10224	4.56746					6.35144	0.236561
AT2G27680.1			aldo/keto reductase family protein	plastid stroma	3.5	minor CHO metabolism.others	C	12	5						1			1		2					4	4		0.99	0.99	0.99	3.70934	0.99	0.99	1.0641	1	7.6176	0.99	0.99	0.99	0.99	5.30202	5.10224	0.99		3.7468		0.93976	0.129962
AT5G51970.1			NAD-dependent sorbitol (L-iditol) dehydrogenase, putative		3.3	minor CHO metabolism.sugar alcohols	_	12	7							2		3	3			1	1	1			1	0.99	0.99	0.99	0.99	4.70466	0.99	3.1923	4.13902	0.99	0.99	4.18498	4.10122	1.85439	0.99	0.99	2.28373			4.75219	1.29656		0.979986
AT3G06650.1	51	AT3G06650.1AT5G49460.1	ACLB-1 (ATP-citrate lyase B-1)	cytosol	8.2.11	TCA / org.transformation.other organic acid transformations.atp-citrate lyase	M	12	5							2	3			1.5				2.5	3			0.99	0.99	0.99	0.99	4.70466	5.89739	1	1	5.7132	0.99	0.99	0.99	4.63598	3.97651	0.99	0.99			0.797754		0.173283
AT2G41475.1			unknown protein		35.2	not assigned.unknown	S	12	5										1			2	2	5		2		0.99	0.99	0.99	0.99	0.99	0.99	1	1.37967	0.99	0.99	8.36995	8.20244	9.27197	0.99	2.55112	0.99				1.37967		0.979986
AT5G13510.1			50S ribosomal protein L10	plastid ribosome	29.2.1.1.1.2.10	protein.synthesis.ribosomal protein.prokaryotic.chloroplast.50S subunit.L10	C	12	7				1		1	1		3	3			2				1		0.99	14.537	0.99	3.70934	2.35233	0.99	3.1923	4.13902	0.99	0.99	8.36995	0.99	0.99	0.99	1.27556	0.99	14.6838	3.7468	2.37609	1.29656		0.11828
AT3G01340.1			protein transport protein SEC13 family protein / WD-40 repeat family protein		29.3.4.4	protein.targeting.secretory pathway.plasma membrane	_	12	4										2					3		5	2	0.99	0.99	0.99	0.99	0.99	0.99	1	2.75934	0.99	0.99	0.99	0.99	5.56318	0.99	6.3778	4.56746				2.75934
AT5G64370.1			beta-ureidopropionase (BETA-UP) , also PYD3	cytosol	23.2	nucleotide metabolism.degradation	_	12	3															5	4	3		0.99	0.99	0.99	0.99	0.99	0.99	1	1	0.99	0.99	0.99	0.99	9.27197	5.30202	3.82668	0.99
AT5G52520.1			tRNA synthetase class II (dual targeted- cTP/mTP)	plastid stroma; mitochondria	29.1.40	protein.aa activation.bifunctional aminoacyl-tRNA synthetase	C	12	3						8	2		2										0.99	0.99	0.99	29.6747	4.70466	0.99	2.1282	1	0.99	0.99	0.99	0.99	0.99	0.99	0.99	0.99		29.9744	4.75219	0.46988
AT3G59970.3			methylenetetrahydrofolate reductase 1 (NADPH) (MTHFR1)	not plastid	25.6	C1-metabolism.methylenetetrahydrofolate reductase	_	12	4							3	6	1	2									0.99	0.99	0.99	0.99	7.057	11.7948	1.0641	2.75934	0.99	0.99	0.99	0.99	0.99	0.99	0.99	0.99			0.598316	2.59312
AT3G08030.1			unknown protein, DUF642	not plastid	35.2	not assigned.unknown	S	12	4							1	3	4	4									0.99	0.99	0.99	0.99	2.35233	5.89739	4.25641	5.51869	0.99	0.99	0.99	0.99	0.99	0.99	0.99	0.99			0.398877	1.29656
AT4G38510.1			probable H+-transporting ATPase	not plastid	34.1.1	transport.p- and v-ATPases.H+-transporting two-sector ATPase	_	11.6	6							3	4	1	1.3					1	1.3			0.99	0.99	0.99	0.99	7.057	7.86318	1.0641	1.79357	0.99	0.99	0.99	0.99	1.85439	1.72316	0.99	0.99			0.897474	1.68553
AT1G47250.1	75	AT5G42790.1AT1G47250.1	20S proteasome alpha subunit F2 (PAF2) (PRC2B) (PRS1	cytosol	29.5.11.20.1*	protein.degradation.ubiquitin.proteasome.20S	_	11.5	7							1.5			2	1		1.5		1.5	1.5	2.5		0.99	0.99	0.99	0.99	3.5285	0.99	1	2.75934	3.8088	0.99	6.27746	0.99	2.78159	1.98826	3.1889	0.99			3.56414	2.75934	0.259924	0.157707
AT1G64520.1			26S proteasome regulatory subunit (RPN12a)	cytosol	29.5.11.20.2*	protein.degradation.ubiquitin.proteasome.26S	_	11	3									2				1			8			0.99	0.99	0.99	0.99	0.99	0.99	2.1282	1	0.99	0.99	4.18498	0.99	0.99	10.604	0.99	0.99				0.46988		0.236561
AT2G19730.1			60S ribosomal protein L28 (RPL28A)	cytosol	29.2.1.2.2.28	protein.synthesis.ribosomal protein.eukaryotic.60S subunit.L28	_	11	3									4	6		1							0.99	0.99	0.99	0.99	0.99	0.99	4.25641	8.27803	0.99	3.14396	0.99	0.99	0.99	0.99	0.99	0.99				1.94484	3.17572
AT5G41520.1			40S ribosomal protein S10 (RPS10B)	cytosol	29.2.1.2.1.10	protein.synthesis.ribosomal protein.eukaryotic.40S subunit.S10	_	11	5										2		1				2	3	3	0.99	0.99	0.99	0.99	0.99	0.99	1	2.75934	0.99	3.14396	0.99	0.99	0.99	2.65101	3.82668	6.85119				2.75934	3.17572
AT4G09040.1			RNA recognition motif (RRM) protein	plastid stroma	27.4	RNA.RNA binding	C	11	5					3	5									1	1		1	0.99	0.99	20.1288	18.5467	0.99	0.99	1	1	0.99	0.99	0.99	0.99	1.85439	1.3255	0.99	2.28373		0.921399
AT4G25130.1			methionine sulfoxide reductase type A 4 (MSRA4)	plastid stroma	29.11*	protein.methione sulfoxide reductases	C	11	3									2	8					1				0.99	0.99	0.99	0.99	0.99	0.99	2.1282	11.0374	0.99	0.99	0.99	0.99	1.85439	0.99	0.99	0.99				5.18624
AT5G13120.2			peptidyl-prolyl isomerase protein - TLP21 (CYP20-2) - NDH factor or PnsL5	thylakoid-peripheral-lumenal-side	29.8	protein.protein assembly and cofactor ligation	C	11	7								3	1	1			2	1	2		1		0.99	0.99	0.99	0.99	0.99	5.89739	1.0641	1.37967	0.99	0.99	8.36995	4.10122	3.70879	0.99	1.27556	0.99			0.167871	1.29656		0.489993
AT2G37190.1	23	AT2G37190.1AT5G60670.1AT3G53430.1	60S ribosomal protein L12 (RPL12A)	cytosol	29.2.1.2.2.12	protein.synthesis.ribosomal protein.eukaryotic.60S subunit.L12	_	10.6	7							0.7	1	2	2.3				1.3	2			1.3	0.99	0.99	0.99	0.99	1.64663	1.9658	2.1282	3.17325	0.99	0.99	0.99	5.33158	3.70879	0.99	0.99	2.96885			0.837642	1.49104		5.38544
AT3G53430.1	23	AT2G37190.1AT5G60670.1AT3G53430.1	60S ribosomal protein L12 (RPL12B)	cytosol	29.2.1.2.2.12	protein.synthesis.ribosomal protein.eukaryotic.60S subunit.L12	_	10.6	7							0.7	1	2	2.3				1.3	2			1.3	0.99	0.99	0.99	0.99	1.64663	1.9658	2.1282	3.17325	0.99	0.99	0.99	5.33158	3.70879	0.99	0.99	2.96885			0.837642	1.49104		5.38544
AT5G60670.1	23	AT2G37190.1AT5G60670.1AT3G53430.1	60S ribosomal protein L12 (RPL12C)	cytosol	29.2.1.2.2.12	protein.synthesis.ribosomal protein.eukaryotic.60S subunit.L12	_	10.6	7							0.7	1	2	2.3				1.3	2			1.3	0.99	0.99	0.99	0.99	1.64663	1.9658	2.1282	3.17325	0.99	0.99	0.99	5.33158	3.70879	0.99	0.99	2.96885			0.837642	1.49104		5.38544
AT2G37270.1			40S ribosomal protein S5 (RPS5A)	cytosol	29.2.1.2.1.5	protein.synthesis.ribosomal protein.eukaryotic.40S subunit.S5	_	10.6	4							1		4					1.6			4		0.99	0.99	0.99	0.99	2.35233	0.99	4.25641	1	0.99	0.99	0.99	6.56195	0.99	0.99	5.10224	0.99			2.37609	0.23494		6.62823
AT3G45030.1	81	AT3G45030.1AT5G62300.1	40S ribosomal protein S20 (RPS20A)	cytosol	29.2.1.2.1.20	protein.synthesis.ribosomal protein.eukaryotic.40S subunit.S20	_	10.5	5							1.5	1.5	3	3				1.5					0.99	0.99	0.99	0.99	3.5285	2.94869	3.1923	4.13902	0.99	0.99	0.99	6.15183	0.99	0.99	0.99	0.99			1.19663	1.29656		6.21397
AT5G62300.1	81	AT3G45030.1AT5G62300.1	40S ribosomal protein S20 (RPS20C),	cytosol	29.2.1.2.1.20	protein.synthesis.ribosomal protein.eukaryotic.40S subunit.S20	_	10.5	5							1.5	1.5	3	3				1.5					0.99	0.99	0.99	0.99	3.5285	2.94869	3.1923	4.13902	0.99	0.99	0.99	6.15183	0.99	0.99	0.99	0.99			1.19663	1.29656		6.21397
AT4G04640.1			CF1y - atpC	thylakoid-peripheral-stromal-side	1.1.4	PS.lightreaction.ATP synthase	C	10	3											1					7	2		0.99	0.99	0.99	0.99	0.99	0.99	1	1	3.8088	0.99	0.99	0.99	0.99	9.27853	2.55112	0.99					0.259924
AT4G29010.1			enoyl-CoA hydratase - AIM1 (ABNORMAL INFLORESCENCE MERISTEM);	peroxisome	11.9.4.9	lipid metabolism.lipid degradation.beta-oxidation.mutifunctional	_	10	4									3	4		2						1	0.99	0.99	0.99	0.99	0.99	0.99	3.1923	5.51869	0.99	6.28792	0.99	0.99	0.99	0.99	0.99	2.28373				1.72875	6.35144
AT5G23540.1			26S proteasome regulatory subunit (RPN11)	cytosol	29.5.11.20.2*	protein.degradation.ubiquitin.proteasome.26S	_	10	4												2				4	3	1	0.99	0.99	0.99	0.99	0.99	0.99	1	1	0.99	6.28792	0.99	0.99	0.99	5.30202	3.82668	2.28373					6.35144
AT3G16470.1			JR1 (Jacalin lectin family protein)highly abundant		26.16	misc.myrosinases-lectin-jacalin	_	10	5								2		3				1	2	2			0.99	0.99	0.99	0.99	0.99	3.93159	1	4.13902	0.99	0.99	0.99	4.10122	3.70879	2.65101	0.99	0.99			0.251806	4.13902		4.14264
AT3G24503.1			aldehyde dehydrogenase (ALDH1a)	not plastid	5.1	fermentation.aldehyde dehydrogenase	_	10	6							3		1	2				1	2		1		0.99	0.99	0.99	0.99	7.057	0.99	1.0641	2.75934	0.99	0.99	0.99	4.10122	3.70879	0.99	1.27556	0.99			7.12828	2.59312		4.14264
AT3G54440.1			beta-galactosidase		26.3	misc.gluco-, galacto- and mannosidases	_	10	6							2	1	2		2			1			2		0.99	0.99	0.99	0.99	4.70466	1.9658	2.1282	1	7.6176	0.99	0.99	4.10122	0.99	0.99	2.55112	0.99			2.39326	0.46988	0.129962	4.14264
AT1G50200.1			Ala tRNA synthetases class II (A) (AlaRS-1) (dual targeted - cTP/mTP) (also cytosol?)	plastid stroma; mitochondria	29.1.7	protein.aa activation.alanine-tRNA ligase	C	10	4									1						2		3	4	0.99	0.99	0.99	0.99	0.99	0.99	1.0641	1	0.99	0.99	0.99	0.99	3.70879	0.99	3.82668	9.13492				0.93976
ATCG00160.1			30S ribosomal protein S2	plastid ribosome	29.2.1.1.1.1	protein.synthesis.ribosomal protein.prokaryotic.chloroplast.30S subunit	_	10	5					2	4			2	1							1		0.99	0.99	13.4192	14.8373	0.99	0.99	2.1282	1.37967	0.99	0.99	0.99	0.99	0.99	0.99	1.27556	0.99		1.10568		0.64828
AT3G58140.1			Phe-tRNA synthetase (dual targeted - cTP/mTP)	plastid stroma; mitochondria	29.1.20	protein.aa activation.phenylalanine-tRNA ligase	C	10	3									2							1	7		0.99	0.99	0.99	0.99	0.99	0.99	2.1282	1	0.99	0.99	0.99	0.99	0.99	1.3255	8.92891	0.99				0.46988
AT4G09010.1			TL29	thylakoid-peripheral-lumenal-side	35.2	not assigned.unknown	C	10	4								2	4						2	2			0.99	0.99	0.99	0.99	0.99	3.93159	4.25641	1	0.99	0.99	0.99	0.99	3.70879	2.65101	0.99	0.99			0.251806	0.23494
ATCG00820.1			30S ribosomal protein S19	plastid ribosome	29.2.1.1.1.1	protein.synthesis.ribosomal protein.prokaryotic.chloroplast.30S subunit	_	10	5					2	2	1		3								2		0.99	0.99	13.4192	7.41867	2.35233	0.99	3.1923	1	0.99	0.99	0.99	0.99	0.99	0.99	2.55112	0.99		0.552839	2.37609	0.313253
AT3G46970.1			heteroglycan phosphorylase-2 (PHS2) (cytosol)	cytosol	2.2.2.2	major CHO metabolism.degradation.starch.starch phosphorylase	_	10	4									3		4	1					2		0.99	0.99	0.99	0.99	0.99	0.99	3.1923	1	15.2352	3.14396	0.99	0.99	0.99	0.99	2.55112	0.99				0.313253	0.206362
AT3G16400.1	71	AT3G16400.1AT3G16410.1	jacalin lectin family protein		26.16	misc.myrosinases-lectin-jacalin	_	10	4								4		1					2		3		0.99	0.99	0.99	0.99	0.99	7.86318	1	1.37967	0.99	0.99	0.99	0.99	3.70879	0.99	3.82668	0.99			0.125903	1.37967
AT5G60600.1			4-hydroxy-3-methylbutyl diphosphate synthase (HDS; also named GcpE, CLB4 or IspG)	thylakoid-peripheral-stromal-side; plastid stroma	16.1.1.6	secondary metabolism.isoprenoids.non-mevalonate pathway.HDS	C	10	3									6		2		2						0.99	0.99	0.99	0.99	0.99	0.99	6.38461	1	7.6176	0.99	8.36995	0.99	0.99	0.99	0.99	0.99				0.156627	0.129962	0.11828
AT3G22110.1			20S proteasome alpha subunit C (PAC1)	cytosol	29.5.11.20.1*	protein.degradation.ubiquitin.proteasome.20S	M	10	3							2		3	5									0.99	0.99	0.99	0.99	4.70466	0.99	3.1923	6.89836	0.99	0.99	0.99	0.99	0.99	0.99	0.99	0.99			4.75219	2.16093
AT4G26690.1			MRH5/SHV3 (morphogenesis of root hair 5); glycerophosphodiester phosphodiesterase/ kinase	plasma membrane	11.9.3.3	lipid metabolism.lipid degradation.lysophospholipases.glycerophosphodiester phosphodiesterase	M	10	4							2	2.5	2	3.5									0.99	0.99	0.99	0.99	4.70466	4.91449	2.1282	4.82885	0.99	0.99	0.99	0.99	0.99	0.99	0.99	0.99			0.957305	2.26898
AT2G36880.1			S-adenosylmethionine synthetase	not plastid	13.1.3.4	amino acid metabolism.synthesis.aspartate family.methionine	_	9.7	5								1	2.5	2.8					1.4		2		0.99	0.99	0.99	0.99	0.99	1.9658	2.66025	3.86308	0.99	0.99	0.99	0.99	2.59615	0.99	2.55112	0.99			0.503613	1.45215
AT1G20260.1	104	AT1G76030.1AT1G20260.1	vacuolar H+-ATPase subunit B	vacuole	34.1.1	transport.p- and v-ATPases.H+-transporting two-sector ATPase	_	9.6	5									1	1.3					3	1.3	3		0.99	0.99	0.99	0.99	0.99	0.99	1.0641	1.79357	0.99	0.99	0.99	0.99	5.56318	1.72316	3.82668	0.99				1.68553
AT1G76030.1	104	AT1G76030.1AT1G20260.1	V-ATPase subunit B (VATB)	vacuole	34.1.1	transport.p- and v-ATPases.H+-transporting two-sector ATPase	_	9.6	5									1	1.3					3	1.3	3		0.99	0.99	0.99	0.99	0.99	0.99	1.0641	1.79357	0.99	0.99	0.99	0.99	5.56318	1.72316	3.82668	0.99				1.68553
AT3G02080.1			40S ribosomal protein S19 (RPS19A)	cytosol	29.2.1.2.1.19	protein.synthesis.ribosomal protein.eukaryotic.40S subunit.S19	_	9.5	4									1				1	4			3.5		0.99	0.99	0.99	0.99	0.99	0.99	1.0641	1	0.99	0.99	4.18498	16.4049	0.99	0.99	4.46446	0.99				0.93976		3.91994
AT1G33120.1	105	AT1G33140.1AT1G33120.1	60S ribosomal protein L9 (RPL90B)	cytosol	29.2.1.2.2.9	protein.synthesis.ribosomal protein.eukaryotic.60S subunit.L9	_	9.5	4									4.5	3					1			1	0.99	0.99	0.99	0.99	0.99	0.99	4.78846	4.13902	0.99	0.99	0.99	0.99	1.85439	0.99	0.99	2.28373				0.864374
AT1G33140.1	105	AT1G33140.1AT1G33120.1	60S ribosomal protein L9 (RPL90A/C)	cytosol	29.2.1.2.2.9	protein.synthesis.ribosomal protein.eukaryotic.60S subunit.L9	_	9.5	4									4.5	3					1			1	0.99	0.99	0.99	0.99	0.99	0.99	4.78846	4.13902	0.99	0.99	0.99	0.99	1.85439	0.99	0.99	2.28373				0.864374
AT4G33510.1			2-dehydro-3-deoxyphosphoheptonate aldolase 2 / 3-deoxy-D-arabino-heptulosonate 7-phosphate synthase 2 / DAHP synthetase 2 (DHS2),	plastid	13.1.6.1.1	amino acid metabolism.synthesis.aromatic aa.chorismate.3-deoxy-D-arabino-heptulosonate 7-phosphate synthase	C	9.5	3						3										1.2	5.3		0.99	0.99	0.99	11.128	0.99	0.99	1	1	0.99	0.99	0.99	0.99	0.99	1.5906	6.76046	0.99		11.2404
AT5G42790.1	75	AT5G42790.1AT1G47250.1	20S proteasome alpha subunit F1 (PAF1)	cytosol	29.5.11.20.1*	protein.degradation.ubiquitin.proteasome.20S	_	9.5	6							1.5				1		1.5		1.5	1.5	2.5		0.99	0.99	0.99	0.99	3.5285	0.99	1	1	3.8088	0.99	6.27746	0.99	2.78159	1.98826	3.1889	0.99			3.56414		0.259924	0.157707
AT4G19410.2	48	AT5G45280.1AT4G19410.2	Pectinacetylesterase family protein		10.8.2	cell wall.pectin*esterases.acetyl esterase	S	9.5	4							0.5	1	7				1						0.99	0.99	0.99	0.99	1.17617	1.9658	7.44871	1	0.99	0.99	4.18498	0.99	0.99	0.99	0.99	0.99			0.598316	0.134251		0.236561
AT1G21750.1			PDI Calsequestrin and thioredoxin domain	ER	21.1	redox.thioredoxin	S	9.3	3							1.5	5.8		2									0.99	0.99	0.99	0.99	3.5285	11.4016	1	2.75934	0.99	0.99	0.99	0.99	0.99	0.99	0.99	0.99			0.309474	2.75934
AT2G01140.1			fructose-bisphosphate aldolase-3 (SFBA-3)	stroma	1.3.6	PS.calvin cycle.aldolase	C	9	5								3			1	2		2			1		0.99	0.99	0.99	0.99	0.99	5.89739	1	1	3.8088	6.28792	0.99	8.20244	0.99	0.99	1.27556	0.99			0.167871		1.65089	8.28529
AT2G47470.1			thioredoxin family protein (ATPDIL2-1/MEE30/UNE5; PDI-LIKE 2-1)	peroxisome	21.1	redox.thioredoxin	S	9	4														1	2		1	5	0.99	0.99	0.99	0.99	0.99	0.99	1	1	0.99	0.99	0.99	4.10122	3.70879	0.99	1.27556	11.4187						4.14264
AT5G62200.1			embryo-specific protein-related	not plastid	33.99	development.unspecified	S	9	5									2			2		1	3	1			0.99	0.99	0.99	0.99	0.99	0.99	2.1282	1	0.99	6.28792	0.99	4.10122	5.56318	1.3255	0.99	0.99				0.46988	6.35144	4.14264
AT5G62530.1			delta-1-pyrroline-5-carboxylate dehydrogenase	mitochondria	13.2.2.2	amino acid metabolism.degradation.glutamate family.proline	M	9	3										3				3	3				0.99	0.99	0.99	0.99	0.99	0.99	1	4.13902	0.99	0.99	0.99	12.3037	5.56318	0.99	0.99	0.99				4.13902		12.4279
AT2G38540.1			LP1 (nonspecific lipid transfer protein 1) - dually targeted to cytosol & plasma membrane	plasma membrane; cytosol	11.6	lipid metabolism.lipid transfer proteins etc	S	9	5							2	3	1	2								1	0.99	0.99	0.99	0.99	4.70466	5.89739	1.0641	2.75934	0.99	0.99	0.99	0.99	0.99	0.99	0.99	2.28373			0.797754	2.59312
AT3G12145.1			FLR1 (FLOR1); enzyme inhibitor		10.6.3	cell wall.degradation.pectate lyases and polygalacturonases	S	9	5									2	2	3			1				1	0.99	0.99	0.99	0.99	0.99	0.99	2.1282	2.75934	11.4264	0.99	0.99	4.10122	0.99	0.99	0.99	2.28373				1.29656	0.0866415	4.14264
AT5G13650.1			elongation factor protein, typeA/bipA like (SVR3)	plastid stroma	29.2.4	protein.synthesis.elongation	C	9	4									2	1						3	3		0.99	0.99	0.99	0.99	0.99	0.99	2.1282	1.37967	0.99	0.99	0.99	0.99	0.99	3.97651	3.82668	0.99				0.64828
AT1G80600.1			acetylornithine transaminase/AOTA/ACOAT)	plastid stroma	13.1.2.3.4	amino acid metabolism.synthesis.glutamate family.arginine.acetylornithine aminotransferase	C	9	5								1	2	4		1					1		0.99	0.99	0.99	0.99	0.99	1.9658	2.1282	5.51869	0.99	3.14396	0.99	0.99	0.99	0.99	1.27556	0.99			0.503613	2.59312	3.17572
AT3G09630.1			60S ribosomal protein L4/L1 (RPL4A)	cytosol	29.2.1.2.2.141	protein.synthesis.ribosomal protein.eukaryotic.60S subunit.L4/L1	_	9	3									5							2.5	1.5		0.99	0.99	0.99	0.99	0.99	0.99	5.32051	1	0.99	0.99	0.99	0.99	0.99	3.31376	1.91334	0.99				0.187952
AT1G14610.1			Val-tRNA synthetase (ValRS1) - TWN2 (TWIN 2) - also cytosol	mitochondria	29.1.9	protein.aa activation.valine-tRNA ligase	M	9	5								1	3	1						2	2		0.99	0.99	0.99	0.99	0.99	1.9658	3.1923	1.37967	0.99	0.99	0.99	0.99	0.99	2.65101	2.55112	0.99			0.503613	0.432187
AT1G75380.1			wound-responsive protein-related		20.2.4	stress.abiotic.touch/wounding	C	9	3									5							2	2		0.99	0.99	0.99	0.99	0.99	0.99	5.32051	1	0.99	0.99	0.99	0.99	0.99	2.65101	2.55112	0.99				0.187952
AT5G12040.1			carbon-nitrogen hydrolase family protein, similar to Nit protein 2	plastid stroma	13.2.3.1	amino acid metabolism.degradation.aspartate family.asparagine	C	9	6							1	2	2		2					1		1	0.99	0.99	0.99	0.99	2.35233	3.93159	2.1282	1	7.6176	0.99	0.99	0.99	0.99	1.3255	0.99	2.28373			0.598316	0.46988	0.129962
AT1G20200.1		AT1G20200.1AT1G75990.1	26S proteasome regulatory subunit S3 (RPN3a)	cytosol	29.5.11.20.2*	protein.degradation.ubiquitin.proteasome.26S	_	9	4									2	1						1	5		0.99	0.99	0.99	0.99	0.99	0.99	2.1282	1.37967	0.99	0.99	0.99	0.99	0.99	1.3255	6.3778	0.99				0.64828
AT1G65900.1					35.2	not assigned.unknown	S	9	4										1					4	3	1		0.99	0.99	0.99	0.99	0.99	0.99	1	1.37967	0.99	0.99	0.99	0.99	7.41757	3.97651	1.27556	0.99				1.37967
AT5G63890.1			histidinol dehydrogenase (ATHDH) - model .1 has no N-terminal cTP - use model .2	plastid stroma	13.1.7.8	amino acid metabolism.synthesis.histidine.histidinol dehydrogenase	_	9	5							2	4			1		1	1					0.99	0.99	0.99	0.99	4.70466	7.86318	1	1	3.8088	0.99	4.18498	4.10122	0.99	0.99	0.99	0.99			0.598316		0.259924	0.979986
AT5G19240.1			Glycoprotein membrane precursor GPI-anchored		35.2	not assigned.unknown	S	9	4									2	3					2		2		0.99	0.99	0.99	0.99	0.99	0.99	2.1282	4.13902	0.99	0.99	0.99	0.99	3.70879	0.99	2.55112	0.99				1.94484
AT5G55220.1			Trigger Factor	plastid stroma	29.6	protein.folding	C	9	3										1					1		7		0.99	0.99	0.99	0.99	0.99	0.99	1	1.37967	0.99	0.99	0.99	0.99	1.85439	0.99	8.92891	0.99				1.37967
AT3G13120.1			30S ribosomal protein S10	plastid ribosome	29.2.1.1.1.1.10	protein.synthesis.ribosomal protein.prokaryotic.chloroplast.30S subunit.S10	C	9	5					1	2				1			3				2		0.99	0.99	6.70961	7.41867	0.99	0.99	1	1.37967	0.99	0.99	12.5549	0.99	0.99	0.99	2.55112	0.99		1.10568		1.37967		0.0788535
AT1G79790.1			FMN-hydrolase - FHy/PyrP1	plastid stroma	18.3	Co-factor and vitamine metabolism.riboflavin	C	9	3									2	4					3				0.99	0.99	0.99	0.99	0.99	0.99	2.1282	5.51869	0.99	0.99	0.99	0.99	5.56318	0.99	0.99	0.99				2.59312
AT3G29320.1			starch phosphorylase-1	plastid stroma	2.2.2.2	major CHO metabolism.degradation.starch.starch phosphorylase	C	9	3								1	6		2								0.99	0.99	0.99	0.99	0.99	1.9658	6.38461	1	7.6176	0.99	0.99	0.99	0.99	0.99	0.99	0.99			0.503613	0.156627	0.129962
AT3G51330.1			aspartic protease		29.5.4.1.1*	protein.degradation.aspartate protease.AA.A1	S	9	3													2		6	1			0.99	0.99	0.99	0.99	0.99	0.99	1	1	0.99	0.99	8.36995	0.99	11.1264	1.3255	0.99	0.99						0.11828
AT3G05900.1			neurofilament protein-related, similar to NF-180		35.1	not assigned.no ontology	_	9	3						3		2		4									0.99	0.99	0.99	11.128	0.99	3.93159	1	5.51869	0.99	0.99	0.99	0.99	0.99	0.99	0.99	0.99		11.2404	0.251806	5.51869
AT4G31840.1			plastocyanin-like domain-containing protein		26.19	misc.plastocyanin-like	S	9	3								3	2	4									0.99	0.99	0.99	0.99	0.99	5.89739	2.1282	5.51869	0.99	0.99	0.99	0.99	0.99	0.99	0.99	0.99			0.167871	2.59312
AT1G48350.1			50S ribosomal protein L18	plastid ribosome	29.2.1.1.1.2.18	protein.synthesis.ribosomal protein.prokaryotic.chloroplast.50S subunit.L18	C	9	4			3		2	2				2									34.1802	0.99	13.4192	7.41867	0.99	0.99	1	2.75934	0.99	0.99	0.99	0.99	0.99	0.99	0.99	0.99	0.0289641	0.552839		2.75934
AT5G61410.1			ribulose-5-phosphate-3-epimerase (RPE)	plastid stroma	1.3.11	PS.calvin cycle.RPE	C	9	3								3	3	3									0.99	0.99	0.99	0.99	0.99	5.89739	3.1923	4.13902	0.99	0.99	0.99	0.99	0.99	0.99	0.99	0.99			0.167871	1.29656
AT5G45620.1			26S proteasome regulatory subunit (RPN9b)	cytosol	29.5.11.20.2*	protein.degradation.ubiquitin.proteasome.26S	_	8.5	3												1				5	2.5		0.99	0.99	0.99	0.99	0.99	0.99	1	1	0.99	3.14396	0.99	0.99	0.99	6.62752	3.1889	0.99					3.17572
AT1G07770.1	17	AT1G07770.1AT3G46040.1AT5G59850.1	ribosomal protein 15A (RPS15A)	cytosol	29.2.1.2.1.515	protein.synthesis.ribosomal protein.eukaryotic.40S subunit.S15A	_	8.3	5							2		2.5	1.3					1.5		1		0.99	0.99	0.99	0.99	4.70466	0.99	2.66025	1.79357	0.99	0.99	0.99	0.99	2.78159	0.99	1.27556	0.99			4.75219	0.674211
AT5G59850.1	17	AT1G07770.1AT3G46040.1AT5G59850.1	40S ribosomal protein S15A (RPS15aF)	cytosol	29.2.1.2.1.515	protein.synthesis.ribosomal protein.eukaryotic.40S subunit.S15A	_	8.3	5							2		2.5	1.3					1.5		1		0.99	0.99	0.99	0.99	4.70466	0.99	2.66025	1.79357	0.99	0.99	0.99	0.99	2.78159	0.99	1.27556	0.99			4.75219	0.674211
AT4G03520.1			thioredoxin m2	thylakoid-peripheral-stromal-side; plastid stroma	21.1	redox.thioredoxin	C	8	4									2	2				3	1				0.99	0.99	0.99	0.99	0.99	0.99	2.1282	2.75934	0.99	0.99	0.99	12.3037	1.85439	0.99	0.99	0.99				1.29656		12.4279
AT1G24020.1			Bet v I allergen family protein	not plastid	20.2.99	stress.abiotic.unspecified	_	8	3							3	4				1							0.99	0.99	0.99	0.99	7.057	7.86318	1	1	0.99	3.14396	0.99	0.99	0.99	0.99	0.99	0.99			0.897474		3.17572
AT3G19710.1			branched-chain amino acid aminotransferase (BCAT4) - model .2 scores better than .1	cytosol	13.1.4.1.4	amino acid metabolism.synthesis.branched chain group.common.branched-chain amino acid aminotransferase	_	8	3								2						4		2			0.99	0.99	0.99	0.99	0.99	3.93159	1	1	0.99	0.99	0.99	16.4049	0.99	2.65101	0.99	0.99			0.251806			16.5706
AT5G18380.1			40S ribosomal protein S16 (RPS16C)	cytosol	29.2.1.2.1.16	protein.synthesis.ribosomal protein.eukaryotic.40S subunit.S16	_	8	3									2	3				3					0.99	0.99	0.99	0.99	0.99	0.99	2.1282	4.13902	0.99	0.99	0.99	12.3037	0.99	0.99	0.99	0.99				1.94484		12.4279
AT2G35920.1			RNA helicase family protein		28.1	DNA.synthesis/chromatin structure	_	8	3									3							4	1		0.99	0.99	0.99	0.99	0.99	0.99	3.1923	1	0.99	0.99	0.99	0.99	0.99	5.30202	1.27556	0.99				0.313253
AT1G02920.1			glutathione S-transferase (GSTF7)	cytosol	26.9	misc.glutathione S transferases	_	8	3									4	2						2			0.99	0.99	0.99	0.99	0.99	0.99	4.25641	2.75934	0.99	0.99	0.99	0.99	0.99	2.65101	0.99	0.99				0.64828
AT5G37830.1			OXP1 (OXOPROLINASE 1); hydrolase		35.1	not assigned.no ontology	_	8	6								1	1	2				1			2	1	0.99	0.99	0.99	0.99	0.99	1.9658	1.0641	2.75934	0.99	0.99	0.99	4.10122	0.99	0.99	2.55112	2.28373			0.503613	2.59312		4.14264
AT4G39330.1			mannitol dehydrogenase, putative	not plastid	16.2.1.10	secondary metabolism.phenylpropanoids.lignin biosynthesis.CAD	_	8	4								3	3	1								1	0.99	0.99	0.99	0.99	0.99	5.89739	3.1923	1.37967	0.99	0.99	0.99	0.99	0.99	0.99	0.99	2.28373			0.167871	0.432187
AT1G03630.1			PORC- ~constitutive expression	thylakoid-peripheral-stromal-side	19.14	tetrapyrrole synthesis.protochlorophyllide reductase	C	8	4															2	2	2	2	0.99	0.99	0.99	0.99	0.99	0.99	1	1	0.99	0.99	0.99	0.99	3.70879	2.65101	2.55112	4.56746
AT2G19520.1			Transducin family protein / WD-40 repeat family protein		33.99	development.unspecified	_	8	5										1					2	2	2	1	0.99	0.99	0.99	0.99	0.99	0.99	1	1.37967	0.99	0.99	0.99	0.99	3.70879	2.65101	2.55112	2.28373				1.37967
AT3G18060.1			transducin family protein / WD-40 repeat family protein		33.99	development.unspecified	_	8	4								5	1	1							1		0.99	0.99	0.99	0.99	0.99	9.82898	1.0641	1.37967	0.99	0.99	0.99	0.99	0.99	0.99	1.27556	0.99			0.100723	1.29656
ATCG00380.1			30S ribosomal protein S4	plastid ribosome	29.2.1.1.1.1	protein.synthesis.ribosomal protein.prokaryotic.chloroplast.30S subunit	M	8	3									4	3					1				0.99	0.99	0.99	0.99	0.99	0.99	4.25641	4.13902	0.99	0.99	0.99	0.99	1.85439	0.99	0.99	0.99				0.97242
AT5G24490.1			PSRP-1 associates with 30S (translation factor? Interact with RRF?)	plastid ribosome	29.2.1.1.1.1.530	protein.synthesis.ribosomal protein.prokaryotic.chloroplast.30S subunit.S30A	C	8	3									5						1		2		0.99	0.99	0.99	0.99	0.99	0.99	5.32051	1	0.99	0.99	0.99	0.99	1.85439	0.99	2.55112	0.99				0.187952
AT5G54600.1			50S ribosomal protein L24	plastid ribosome	29.2.1.1.1.2.24	protein.synthesis.ribosomal protein.prokaryotic.chloroplast.50S subunit.L24	C	8	5					1	1			2	2							2		0.99	0.99	6.70961	3.70934	0.99	0.99	2.1282	2.75934	0.99	0.99	0.99	0.99	0.99	0.99	2.55112	0.99		0.552839		1.29656
AT3G60820.1			20S proteasome beta subunit F1 (PBF1)	cytosol	29.5.11.20.1*	protein.degradation.ubiquitin.proteasome.20S	_	8	3							1			4					3				0.99	0.99	0.99	0.99	2.35233	0.99	1	5.51869	0.99	0.99	0.99	0.99	5.56318	0.99	0.99	0.99			2.37609	5.51869
AT2G25060.1			plastocyanin-like domain-containing protein	plasma membrane	26.19	misc.plastocyanin-like	S	8	3							3	3			2								0.99	0.99	0.99	0.99	7.057	5.89739	1	1	7.6176	0.99	0.99	0.99	0.99	0.99	0.99	0.99			1.19663		0.129962
AT1G15140.1			FERREDOXIN-NADP+ OXIDOREDUCTASE -LIKE (FNRL)	plastid stroma	26.7	misc.oxidases - copper, flavone etc.	C	8	3								1	1	6									0.99	0.99	0.99	0.99	0.99	1.9658	1.0641	8.27803	0.99	0.99	0.99	0.99	0.99	0.99	0.99	0.99			0.503613	7.77936
AT1G56410.1	6	AT5G02500.1AT1G56410.1AT3G12580.1AT5G02490.1	HSP70t-1 (not plastid)	not plastid	29.6	protein.folding	_	7.7	6									1.2	0.4	1.8		1.2	2.1		1			0.99	0.99	0.99	0.99	0.99	0.99	1.27692	0.551869	6.85584	0.99	5.02197	8.61256	0.99	1.3255	0.99	0.99				0.432187	0.144402	1.71498
AT1G26630.1		AT1G13950.1AT1G69410.1AT1G26630.1	eukaryotic translation initiation factor 5A, putative / eIF-5A (FBR12)	not plastid	29.2.3	protein.synthesis.initiation	_	7.7	4							0.7	1	4	2									0.99	0.99	0.99	0.99	1.64663	1.9658	4.25641	2.75934	0.99	0.99	0.99	0.99	0.99	0.99	0.99	0.99			0.837642	0.64828
AT2G44120.1			60S ribosomal protein L7 (RPL7C)	cytosol	29.2.1.2.2.7	protein.synthesis.ribosomal protein.eukaryotic.60S subunit.L7	_	7.2	3									2.7						3.5		1		0.99	0.99	0.99	0.99	0.99	0.99	2.87307	1	0.99	0.99	0.99	0.99	6.49038	0.99	1.27556	0.99				0.348059
AT4G34620.1			30S ribosomal protein S16B (n-encoded homologue of c-enc S16A) - dual targeted mito & plastid	plastid ribosome; mitochondria	29.2.1.1.3.1.16	protein.synthesis.ribosomal protein.prokaryotic.unknown organellar.30S subunit.S16	M	7	4					2					3				1				1	0.99	0.99	13.4192	0.99	0.99	0.99	1	4.13902	0.99	0.99	0.99	4.10122	0.99	0.99	0.99	2.28373		0.0737748		4.13902		4.14264
AT2G44350.1			citrate synthase	mitochondria	8.1.2	TCA / org.transformation.TCA.CS	M	7	4							2	2	2			1							0.99	0.99	0.99	0.99	4.70466	3.93159	2.1282	1	0.99	3.14396	0.99	0.99	0.99	0.99	0.99	0.99			1.19663	0.46988	3.17572
AT2G22230.1			beta-hydroxyacyl-ACP dehydratase, plastid	plastid	11.1.5	lipid metabolism.FA synthesis and FA elongation.beta hydroxyacyl ACP dehydratase	C	7	5					2	2	1				1			1					0.99	0.99	13.4192	7.41867	2.35233	0.99	1	1	3.8088	0.99	0.99	4.10122	0.99	0.99	0.99	0.99		0.552839	2.37609		0.259924	4.14264
ATCG00190.1			rpoB RNA polymerase (PEP) beta chain	plastid nucleoid; plastid nucleoid	27.2	RNA.transcription	_	7	3									1							2	4		0.99	0.99	0.99	0.99	0.99	0.99	1.0641	1	0.99	0.99	0.99	0.99	0.99	2.65101	5.10224	0.99				0.93976
AT5G10770.1			aspartic protease		29.5.4.1.1*	protein.degradation.aspartate protease.AA.A1	S	7	5												1	1		2	2	1		0.99	0.99	0.99	0.99	0.99	0.99	1	1	0.99	3.14396	4.18498	0.99	3.70879	2.65101	1.27556	0.99					3.17572	0.236561
AT4G35450.1			ankyrin repeat family protein (AKR2A) - chaperone envelope OEP, dually targeted cyto & nucleus	nucleus; cytosol	31.1	cell.organisation	C	7	5							2		1	2						1	1		0.99	0.99	0.99	0.99	4.70466	0.99	1.0641	2.75934	0.99	0.99	0.99	0.99	0.99	1.3255	1.27556	0.99			4.75219	2.59312
AT1G62640.1			3-oxoacyl-(acyl-carrier-protein) synthase III / 3-ketoacyl-acyl carrier protein synthase III (KAS III)	plastid stroma	11.1.3	lipid metabolism.FA synthesis and FA elongation.ketoacyl ACP synthase	C	7	4															2	2	2	1	0.99	0.99	0.99	0.99	0.99	0.99	1	1	0.99	0.99	0.99	0.99	3.70879	2.65101	2.55112	2.28373
AT5G49460.1	51	AT3G06650.1AT5G49460.1	ATP-citrate lyase 2 (ACBL-2)	cytosol	8.2.11	TCA / org.transformation.other organic acid transformations.atp-citrate lyase	M	7	3											1.5				2.5	3			0.99	0.99	0.99	0.99	0.99	0.99	1	1	5.7132	0.99	0.99	0.99	4.63598	3.97651	0.99	0.99					0.173283
AT1G20160.1			subtilase SBT5.2 - CO2 response secreted protease (CRSP) (target proIDA, MYB30, proEPF2)	extracellular	29.5.5.4.1*	protein.degradation.serine protease.SB.S8	S	7	4									1	2					2		2		0.99	0.99	0.99	0.99	0.99	0.99	1.0641	2.75934	0.99	0.99	0.99	0.99	3.70879	0.99	2.55112	0.99				2.59312
AT2G04160.1			Subtilase SBT5.3 (AIR3)		29.5.5.4.1*	protein.degradation.serine protease.SB.S8	S	7	3													3		1		3		0.99	0.99	0.99	0.99	0.99	0.99	1	1	0.99	0.99	12.5549	0.99	1.85439	0.99	3.82668	0.99						0.0788535
AT2G41530.1			ATSFGH (ARABIDOPSIS THALIANA S-FORMYLGLUTATHIONE HYDROLASE); S-formylglutathione hydrolase	not plastid	35.1	not assigned.no ontology	_	7	4							2	2	2		1								0.99	0.99	0.99	0.99	4.70466	3.93159	2.1282	1	3.8088	0.99	0.99	0.99	0.99	0.99	0.99	0.99			1.19663	0.46988	0.259924
AT1G66430.1			FRUCTOKINASE 3 (FRK3) (phosphofructokinase B (pfkB) family)	plastid stroma	2.2.1.1	major CHO metabolism.degradation.sucrose.fructokinase	C	7	3								2	4		1								0.99	0.99	0.99	0.99	0.99	3.93159	4.25641	1	3.8088	0.99	0.99	0.99	0.99	0.99	0.99	0.99			0.251806	0.23494	0.259924
AT1G68590.1			PSRP-3A associates with 30S (substitute 16S?)	plastid ribosome	29.2.1.1.1.1.83	protein.synthesis.ribosomal protein.prokaryotic.chloroplast.30S subunit.PSRP3	C	7	4					1	2			1								3		0.99	0.99	6.70961	7.41867	0.99	0.99	1.0641	1	0.99	0.99	0.99	0.99	0.99	0.99	3.82668	0.99		1.10568		0.93976
AT1G07140.1			Ran-binding protein 1a (RanBP1a)		27.4	RNA.RNA binding	_	7	3									2	1	4								0.99	0.99	0.99	0.99	0.99	0.99	2.1282	1.37967	15.2352	0.99	0.99	0.99	0.99	0.99	0.99	0.99				0.64828	0.0649811
AT4G20260.1			DREPP plasma membrane polypeptide family	plasma membrane	35.1	not assigned.no ontology	_	7	3							3		1	3									0.99	0.99	0.99	0.99	7.057	0.99	1.0641	4.13902	0.99	0.99	0.99	0.99	0.99	0.99	0.99	0.99			7.12828	3.88968
AT1G04270.1	45	AT5G09510.1AT1G04270.1	40S ribosomal protein S15 (RPS15A)	cytosol	29.2.1.2.1.15	protein.synthesis.ribosomal protein.eukaryotic.40S subunit.S15	_	6.5	3										1.5					2		3		0.99	0.99	0.99	0.99	0.99	0.99	1	2.06951	0.99	0.99	0.99	0.99	3.70879	0.99	3.82668	0.99				2.06951
AT5G09510.1	45	AT5G09510.1AT1G04270.1	40S ribosomal protein S15 (RPS15D)	cytosol	29.2.1.2.1.15	protein.synthesis.ribosomal protein.eukaryotic.40S subunit.S15	_	6.5	3										1.5					2		3		0.99	0.99	0.99	0.99	0.99	0.99	1	2.06951	0.99	0.99	0.99	0.99	3.70879	0.99	3.82668	0.99				2.06951
AT2G21250.1		AT2G21250.1AT2G21260.1	mannose 6-phosphate reductase (NADPH-dependent), putative	not plastid	3.5	minor CHO metabolism.others	_	6.5	4							1	2		2	1.5								0.99	0.99	0.99	0.99	2.35233	3.93159	1	2.75934	5.7132	0.99	0.99	0.99	0.99	0.99	0.99	0.99			0.598316	2.75934	0.173283
AT1G63000.1			NAD dependent epimerase/dehydratase family; RmlD substrate binding domain	not plastid	10.1.11	cell wall.precursor synthesis.UER	_	6.3	3							0.3		4		2								0.99	0.99	0.99	0.99	0.7057	0.99	4.25641	1	7.6176	0.99	0.99	0.99	0.99	0.99	0.99	0.99			0.712828	0.23494	0.129962
AT3G12290.1			C1 tetrahydrofolate dehydrogenase/cyclohydrolase	not plastid	25.5	C1-metabolism.Methylenetetrahydrofolate dehydrogenase & Methenyltetrahydrofolate cyclohydrolase	_	6	3										2	2			2					0.99	0.99	0.99	0.99	0.99	0.99	1	2.75934	7.6176	0.99	0.99	8.20244	0.99	0.99	0.99	0.99				2.75934	0.129962	8.28529
AT4G27090.1			60S ribosomal protein L14 (RPL14B)	cytosol	29.2.1.2.2.14	protein.synthesis.ribosomal protein.eukaryotic.60S subunit.L14	_	6	3									3					2	1				0.99	0.99	0.99	0.99	0.99	0.99	3.1923	1	0.99	0.99	0.99	8.20244	1.85439	0.99	0.99	0.99				0.313253		8.28529
AT5G15490.1			UDP-glucose 6-dehydrogenase, putative		10.1.4	cell wall.precursor synthesis.UGD	S	6	3								2	1.5							2.5			0.99	0.99	0.99	0.99	0.99	3.93159	1.59615	1	0.99	0.99	0.99	0.99	0.99	3.31376	0.99	0.99			0.251806	0.626507
AT5G60370.1			unknown		35.2	not assigned.unknown	C	6	3									2	2						2			0.99	0.99	0.99	0.99	0.99	0.99	2.1282	2.75934	0.99	0.99	0.99	0.99	0.99	2.65101	0.99	0.99				1.29656
AT4G23100.1			gamma-glutamylcysteine synthetase (GSH1)	plastid stroma	21.2.2	redox.ascorbate and glutathione.glutathione	C	6	3								2	2							2			0.99	0.99	0.99	0.99	0.99	3.93159	2.1282	1	0.99	0.99	0.99	0.99	0.99	2.65101	0.99	0.99			0.251806	0.46988
AT3G07720.1			kelch repeat-containing protein		35.1	not assigned.no ontology	_	6	3							2									3	1		0.99	0.99	0.99	0.99	4.70466	0.99	1	1	0.99	0.99	0.99	0.99	0.99	3.97651	1.27556	0.99			4.75219
AT4G11150.1			V-ATPase subunit E (VATE)	vacuole-tonoplast	34.1.1	transport.p- and v-ATPases.H+-transporting two-sector ATPase	_	6	3									3	2								1	0.99	0.99	0.99	0.99	0.99	0.99	3.1923	2.75934	0.99	0.99	0.99	0.99	0.99	0.99	0.99	2.28373				0.864374
AT1G78300.1			14-3-3 protein GF14 omega (grf2) - cytosol & nucleus	nucleus; cytosol	30.7	signalling.14-3-3 proteins	_	6	3							1.7				2					2.3			0.99	0.99	0.99	0.99	3.99896	0.99	1	1	7.6176	0.99	0.99	0.99	0.99	3.04866	0.99	0.99			4.03936		0.129962
AT5G23120.1			HCF136 Tat ltp	thylakoid-peripheral-lumenal-side	29.8	protein.protein assembly and cofactor ligation	C	6	3							3		2								1		0.99	0.99	0.99	0.99	7.057	0.99	2.1282	1	0.99	0.99	0.99	0.99	0.99	0.99	1.27556	0.99			7.12828	0.46988
AT3G49110.1	102	AT3G49110.1AT3G49120.1	ATPCA/ATPRX33/PRX33/PRXCA (PEROXIDASE 33); peroxidase	cell wall	26.12	misc.peroxidases	S	6	5							0.5	1	1.5	2							1		0.99	0.99	0.99	0.99	1.17617	1.9658	1.59615	2.75934	0.99	0.99	0.99	0.99	0.99	0.99	1.27556	0.99			0.598316	1.72875
AT3G52140.1			FRIENDLY (related to REC1,2,3)	not plastid	26.33*	misc. tetratricopeptide repeat (TPR)	C	6	4									2		1					1	2		0.99	0.99	0.99	0.99	0.99	0.99	2.1282	1	3.8088	0.99	0.99	0.99	0.99	1.3255	2.55112	0.99				0.46988	0.259924
AT1G19670.1			chlorophyllase 1 (CLH1) (also ATHCOR1)	cytosol	19.50*	tetrapyrrole synthesis.tetrapyrrole degradation	_	6	4													1		2	2	1		0.99	0.99	0.99	0.99	0.99	0.99	1	1	0.99	0.99	4.18498	0.99	3.70879	2.65101	1.27556	0.99						0.236561
AT3G48110.1			Gly t-RNA synthetase (GlyRS-2) (EDD1) (dual targeted - cTP/mTP)	plastid stroma; mitochondria	29.1.14	protein.aa activation.glycine-tRNA ligase	C	6	3									2		3						1		0.99	0.99	0.99	0.99	0.99	0.99	2.1282	1	11.4264	0.99	0.99	0.99	0.99	0.99	1.27556	0.99				0.46988	0.0866415
AT5G28050.1			cytidine/deoxycytidylate deaminase family protein, similar to Guanine deaminase		23.2	nucleotide metabolism.degradation	_	6	3									2	2					2				0.99	0.99	0.99	0.99	0.99	0.99	2.1282	2.75934	0.99	0.99	0.99	0.99	3.70879	0.99	0.99	0.99				1.29656
AT5G57950.1			26S proteasome regulatory subunit	cytosol	29.5.11.20.2*	protein.degradation.ubiquitin.proteasome.26S	_	6	6					1		0			1	1		1		2				0.99	0.99	6.70961	0.99	0.99	0.99	1	1.37967	3.8088	0.99	4.18498	0.99	3.70879	0.99	0.99	0.99		0.14755		1.37967	0.259924	0.236561
AT1G75330.1			ornithine carbamoyltransferase	plastid stroma	13.1.2.3.21	amino acid metabolism.synthesis.glutamate family.arginine.ornithine carbamoyltransferase	C	6	3									1	3	2								0.99	0.99	0.99	0.99	0.99	0.99	1.0641	4.13902	7.6176	0.99	0.99	0.99	0.99	0.99	0.99	0.99				3.88968	0.129962
AT2G26740.1			epoxide hydrolase, soluble (sEH) (S15>0.1)		26.57*	misc.alpha/beta-Hydrolase family	_	6	3							2			1	3								0.99	0.99	0.99	0.99	4.70466	0.99	1	1.37967	11.4264	0.99	0.99	0.99	0.99	0.99	0.99	0.99			4.75219	1.37967	0.0866415
AT4G26300.1			Arg-tRNA synthetase	plastid stroma	29.1.19	protein.aa activation.arginine-tRNA ligase	_	6	3						4		1		1									0.99	0.99	0.99	14.8373	0.99	1.9658	1	1.37967	0.99	0.99	0.99	0.99	0.99	0.99	0.99	0.99		14.9872	0.503613	1.37967
AT3G10920.1			manganese superoxide dismutase, MnSOD (MSD1)	mitochondria	21.6	redox.dismutases and catalases	M	6	3							1		1	4									0.99	0.99	0.99	0.99	2.35233	0.99	1.0641	5.51869	0.99	0.99	0.99	0.99	0.99	0.99	0.99	0.99			2.37609	5.18624
[truncated: 46 more rows]
[truncated: 6 more columns]
